# Supplementary material for: Gene domain-specific DNA methylation episignatures highlight distinct molecular entities of ADNP syndrome
Source: Clin Epigenetics. 2019 Apr 27;11:64. doi: 10.1186/s13148-019-0658-5 (PMC6487024; doi:10.1186/s13148-019-0658-5)
Supplement: Supplementary file 2 — Table S1. CpG sites differentially methylated between ADNP-1 and controls. Table S2. CpG sites differentially methylated between ADNP-2 and controls. Table S3. Differentially methylated regions in ADNP-1. Table S4. Differentially methylated regions in ADNP-2. Table S5. Gene ontology (GO) terms in ADNP-1 (green: FDR < 0.01). Table S6. Gene ontology (GO) terms in ADNP-2. Table S7. Gene ontology (GO) terms in ADNP-1 and ADNP-2. Table S8. Pathways enriched in ADNP-1 episignature. Table S9. Pathways enriched in ADNP-1 and ADNP-2 episignatures. Table S10. EpiMods of DNA methylation protein-protein interactions in ADNP-1. Table S11. EpiMods of DNA methylation protein-protein interactions in ADNP-2. Table S12. Details of the SVM classifier. Table S13 Scores generated for various blood cells. (XLSX 910 kb) [file 13148_2019_658_MOESM2_ESM.xlsx]

## Sheet: S1-ADNP-1 probes
Table S1- CpG sites differentially methylated between ADNP-1 and controls
Probe	Chr	Position	Gene	Enhancer	DNase hypersensitive site	CpG Island	Gene location	Methylation difference (Control - ADNP1)	P-value	Corrected p-value
cg12726839	chr1	845311			chr1:844299-845883	Island		0.149402	7.12903e-05	0.00274415
cg13546858	chr1	869346	SAMD11		chr1:869332-871872	Island	Body	0.13611	1.28607e-05	0.000661808
cg06531475	chr1	870791	SAMD11		chr1:869332-871872	Island	Body	0.1225	6.12831e-05	0.00242707
cg24997886	chr1	871033	SAMD11		chr1:869332-871872	Island	Body	0.110417	0.000115938	0.00405903
cg01727431	chr1	871057	SAMD11		chr1:869332-871872	Island	Body	0.118616	4.98874e-05	0.0020494
cg10146935	chr1	871308	SAMD11		chr1:869332-871872	Island	Body	0.211046	3.01781e-05	0.00135278
cg02439789	chr1	871441	SAMD11		chr1:869332-871872	Island	Body	0.168699	2.69863e-05	0.00123317
cg24362661	chr1	871546	SAMD11		chr1:869332-871872	Island	Body	0.163536	8.76661e-06	0.000479336
cg17801765	chr1	958274	AGRN		chr1:954768-956343	S_Shore	Body	-0.124047	1.09343e-07	1.0571e-05
cg13100600	chr1	958351	AGRN		chr1:954768-956343	S_Shelf	Body	-0.116301	3.38495e-10	5.61581e-08
cg18770446	chr1	1109983	TTLL10		chr1:1109314-1110145	Island	5'UTR	-0.102152	4.56193e-07	3.74933e-05
cg14661139	chr1	1195569	UBE2J2;UBE2J2;LOC100128842;UBE2J2;UBE2J2			OpenSea	Body;Body;Body;Body;Body	-0.113896	1.75721e-06	0.000121352
cg00060374	chr1	1355235	LOC441869;LOC441869		chr1:1355159-1356000	Island	Body;Body	-0.124415	3.33774e-06	0.000210296
cg16735509	chr1	2023157	PRKCZ;PRKCZ		chr1:2025205-2026225	N_Shelf	Body;5'UTR	-0.14821	1.49591e-16	7.46296e-14
cg02587648	chr1	2023258	PRKCZ;PRKCZ		chr1:2025205-2026225	N_Shore	Body;5'UTR	-0.154583	5.5238e-15	2.08767e-12
cg24557048	chr1	2063799	PRKCZ;PRKCZ;PRKCZ		chr1:2063782-2064052	Island	5'UTR;Body;5'UTR	-0.216493	4.4387e-13	1.22647e-10
cg06157219	chr1	2063875	PRKCZ;PRKCZ;PRKCZ		chr1:2063782-2064052	Island	5'UTR;Body;5'UTR	-0.162418	1.51036e-12	3.81667e-10
cg08510499	chr1	2071402	PRKCZ;PRKCZ;PRKCZ;PRKCZ			OpenSea	5'UTR;5'UTR;Body;Body	-0.120004	1.66532e-12	4.17963e-10
cg06203364	chr1	2137307	C1orf86		chr1:2136808-2137351	Island	5'UTR	-0.104469	1.21091e-05	0.000629191
cg12611488	chr1	2169282	SKI			OpenSea	Body	-0.113747	1.32293e-11	2.84717e-09
cg07700843	chr1	2391317			chr1:2387669-2388086	S_Shelf		-0.106521	1.66925e-06	0.000116127
cg01806151	chr1	2470965			chr1:2472095-2472586	N_Shore		-0.420112	8.19527e-32	1.13384e-27
cg17806162	chr1	2472133			chr1:2472095-2472586	Island		0.11926	1.5909e-07	1.47176e-05
cg04581538	chr1	2578470	TTC34		chr1:2574030-2574864	S_Shelf	Body	-0.105781	0.00010802	0.00383222
cg00996827	chr1	2838805				OpenSea		-0.118627	2.38897e-06	0.000157552
cg24629455	chr1	3163970	PRDM16;PRDM16		chr1:3163969-3164643	Island	Body;Body	-0.154395	2.32412e-15	9.44743e-13
cg22440573	chr1	3163985	PRDM16;PRDM16		chr1:3163969-3164643	Island	Body;Body	-0.119243	3.88277e-15	1.52178e-12
cg13875033	chr1	3236688	PRDM16;PRDM16		chr1:3239915-3240261	N_Shelf	Body;Body	-0.192404	1.04964e-26	3.27919e-23
cg18289049	chr1	3400697				OpenSea		-0.20378	1.12603e-18	7.85969e-16
cg03114471	chr1	3400780				OpenSea		-0.140769	1.41115e-13	4.19543e-11
cg14264496	chr1	3823918	LOC100133612		chr1:3824219-3824456	N_Shore	Body	-0.166098	7.32092e-13	1.95455e-10
cg14974878	chr1	4029128				OpenSea		-0.12375	1.56029e-08	1.86154e-06
cg06965195	chr1	4390452				OpenSea		0.132555	2.47968e-10	4.21676e-08
cg24157250	chr1	4422825				OpenSea		-0.104437	1.72898e-07	1.5853e-05
cg16985405	chr1	4422894				OpenSea		-0.160561	1.95437e-09	2.79891e-07
cg19838535	chr1	4615846				OpenSea		-0.117487	2.77948e-12	6.67747e-10
cg17927613	chr1	6187633	CHD5		chr1:6187743-6188235	N_Shore	Body	-0.227836	1.56516e-11	3.3333e-09
cg15205435	chr1	6187920	CHD5		chr1:6187743-6188235	Island	Body	-0.107402	4.84742e-06	0.000289035
cg12135344	chr1	6188120	CHD5		chr1:6187743-6188235	Island	Body	-0.160243	1.31785e-07	1.24623e-05
cg00389386	chr1	6188136	CHD5		chr1:6187743-6188235	Island	Body	-0.138834	8.64117e-07	6.55987e-05
cg14089881	chr1	6296630	ICMT		chr1:6295528-6296261	S_Shore	TSS1500	-0.360266	2.7425e-12	6.59271e-10
cg11019172	chr1	6296721	ICMT		chr1:6295528-6296261	S_Shore	TSS1500	-0.187514	1.62822e-13	4.79844e-11
cg21781706	chr1	6438350	ACOT7;ACOT7			OpenSea	Body;Body	-0.119148	5.09255e-08	5.35142e-06
cg09975787	chr1	6787505	LOC100505887;LOC100505887			OpenSea	Body;TSS200	-0.105765	1.19978e-05	0.000624582
cg00644847	chr1	6787585				OpenSea		-0.10791	1.2777e-14	4.5244e-12
cg06036679	chr1	7246906	CAMTA1			OpenSea	Body	-0.105433	9.02989e-08	8.90098e-06
cg06830167	chr1	7600135	CAMTA1			OpenSea	Body	-0.15252	1.58191e-29	1.09431e-25
cg11577339	chr1	7621738	CAMTA1			OpenSea	Body	-0.160189	8.01177e-25	1.66864e-21
cg07601804	chr1	9023134	CA6			OpenSea	Body	-0.20827	2.20805e-17	1.26069e-14
cg20822540	chr1	9070127	SLC2A7			OpenSea	Body	-0.224905	3.01308e-17	1.67947e-14
cg17805199	chr1	9310257	H6PD			OpenSea	Body	-0.122012	5.41268e-22	6.67775e-19
cg23914842	chr1	9327170	H6PD		chr1:9324202-9324439	S_Shelf	3'UTR	-0.156568	1.27874e-05	0.000658868
cg13457410	chr1	9762510	PIK3CD			OpenSea	5'UTR	-0.153812	4.79991e-05	0.00198583
cg21117808	chr1	9887936			chr1:9883011-9884667	S_Shelf		-0.102543	0.000173928	0.00560456
cg13871843	chr1	9887984			chr1:9883011-9884667	S_Shelf		-0.118923	2.17262e-05	0.00102822
cg12364608	chr1	11020907	C1orf127			OpenSea	Body	-0.135983	4.18773e-16	1.94169e-13
cg24257725	chr1	11072021	TARDBP		chr1:11072319-11073245	N_Shore	TSS1500	-0.166943	9.37674e-09	1.17365e-06
cg15056456	chr1	11561489	PTCHD2		chr1:11561366-11562156	Island	Body	-0.106677	4.93054e-07	4.01438e-05
cg08243619	chr1	11561662	PTCHD2		chr1:11561366-11562156	Island	Body	-0.122721	6.42613e-09	8.33138e-07
cg06994589	chr1	11771376	C1orf187			OpenSea	Body	-0.108281	9.75498e-13	2.55093e-10
cg22067973	chr1	11925854				OpenSea		-0.152397	2.01047e-13	5.8449e-11
cg23372422	chr1	12061772	MFN2;MFN2			OpenSea	Body;Body	-0.205515	9.39041e-20	7.903e-17
cg13689066	chr1	12167071	TNFRSF8			OpenSea	Body	-0.169681	2.39434e-22	3.12831e-19
cg10444683	chr1	14140248	PRDM2;PRDM2			OpenSea	Body;Body	-0.269116	3.21146e-24	5.91015e-21
cg04799798	chr1	14421863				OpenSea		-0.141577	4.37443e-13	1.21087e-10
cg17596058	chr1	15242180	KIAA1026;KIAA1026			OpenSea	Body;Body	-0.116638	4.54643e-11	8.96305e-09
cg03585734	chr1	15598865	FHAD1			OpenSea	Body	-0.112297	5.26574e-08	5.51024e-06
cg20050767	chr1	15598900	FHAD1			OpenSea	Body	-0.10336	5.82459e-12	1.32339e-09
cg19267254	chr1	15828075	CASP9;CASP9			OpenSea	Body;Body	-0.17007	1.20656e-24	2.42488e-21
cg25851313	chr1	16400665	FAM131C		chr1:16399648-16400072	S_Shore	TSS1500	-0.103147	6.75515e-08	6.86123e-06
cg07925738	chr1	16847839			chr1:16847280-16847892	Island		-0.128174	1.77777e-06	0.000122641
cg27582013	chr1	17290228	CROCC		chr1:17292904-17293115	N_Shelf	Body	-0.226439	5.22185e-24	9.23694e-21
cg13942136	chr1	17313584	ATP13A2;ATP13A2;ATP13A2			OpenSea	Body;Body;Body	-0.11087	1.06913e-19	8.91648e-17
cg10432422	chr1	17475819			chr1:17475702-17476075	Island		-0.107309	1.33919e-06	9.58323e-05
cg26516532	chr1	17475832			chr1:17475702-17476075	Island		-0.125415	4.90971e-08	5.18318e-06
cg04684114	chr1	17476074			chr1:17475702-17476075	Island		-0.150655	5.16772e-16	2.35798e-13
cg08277548	chr1	17600880	PADI3			OpenSea	Body	-0.250229	8.9957e-18	5.4626e-15
cg05699304	chr1	17956219	ARHGEF10L;ARHGEF10L			OpenSea	Body;Body	-0.114213	3.24165e-17	1.79014e-14
cg08180188	chr1	18081805	ACTL8			OpenSea	TSS200	-0.133469	6.73816e-17	3.55626e-14
cg25270870	chr1	18085771	ACTL8			OpenSea	5'UTR	-0.195423	1.46858e-17	8.61989e-15
cg22491440	chr1	18311356				OpenSea		-0.182908	1.38504e-15	5.86073e-13
cg21813376	chr1	18629561	IGSF21			OpenSea	Body	-0.125615	7.78895e-16	3.44447e-13
cg04010556	chr1	18650759	IGSF21			OpenSea	Body	-0.2823	5.34084e-22	6.59963e-19
cg23010629	chr1	18700603	IGSF21		chr1:18703295-18703496	N_Shelf	Body	-0.144418	9.3945e-20	7.903e-17
cg10442251	chr1	18700625	IGSF21		chr1:18703295-18703496	N_Shelf	Body	-0.157141	3.66996e-19	2.77948e-16
cg12080079	chr1	19007925	PAX7;PAX7;PAX7			OpenSea	Body;Body;Body	-0.223576	9.09083e-15	3.31647e-12
cg21416600	chr1	19029775	PAX7;PAX7;PAX7			OpenSea	Body;Body;Body	-0.125903	9.90517e-10	1.50595e-07
cg05350984	chr1	20466414	PLA2G2F			OpenSea	Body	-0.128221	4.22871e-15	1.64227e-12
cg01908026	chr1	20569408			chr1:20569455-20569817	N_Shore		-0.237551	3.49186e-12	8.22816e-10
cg22333412	chr1	20569456			chr1:20569455-20569817	Island		-0.237905	2.19503e-15	8.96031e-13
cg10590824	chr1	20569470			chr1:20569455-20569817	Island		-0.301915	2.9445e-16	1.39873e-13
cg15123187	chr1	20569715			chr1:20569455-20569817	Island		-0.318702	1.53732e-15	6.43827e-13
cg04621069	chr1	21544521	ECE1;ECE1;ECE1;ECE1			OpenSea	3'UTR;3'UTR;3'UTR;3'UTR	-0.235099	1.28977e-10	2.32068e-08
cg02582404	chr1	21672847	ECE1		chr1:21671360-21672319	S_Shore	TSS1500	-0.132889	6.83508e-09	8.80558e-07
cg24852446	chr1	21934726	RAP1GAP;RAP1GAP;RAP1GAP			OpenSea	Body;Body;Body	-0.100047	2.98753e-06	0.000191011
cg08862774	chr1	22110598	USP48;USP48		chr1:22109129-22110261	S_Shore	TSS1500;TSS1500	-0.116845	9.81499e-12	2.15546e-09
cg24334174	chr1	22141341	LDLRAD2		chr1:22140891-22141407	Island	Body	-0.272769	4.89808e-21	5.06666e-18
cg17065852	chr1	22141390	LDLRAD2		chr1:22140891-22141407	Island	Body	-0.134512	1.18752e-09	1.77653e-07
cg22025064	chr1	22141400	LDLRAD2		chr1:22140891-22141407	Island	Body	-0.134813	1.97696e-12	4.88894e-10
cg15540183	chr1	22331822	CELA3A			OpenSea	Body	-0.176366	2.09938e-18	1.40705e-15
cg14577902	chr1	22643804				OpenSea		-0.231474	1.21886e-16	6.17219e-14
cg09372585	chr1	23058535	EPHB2;EPHB2;EPHB2;EPHB2			OpenSea	Body;Body;Body;Body	-0.1303	7.0705e-17	3.71395e-14
cg25610515	chr1	23495577	LUZP1;LUZP1			OpenSea	TSS1500;TSS1500	-0.183265	1.26267e-15	5.38411e-13
cg11002050	chr1	23495854	LUZP1;LUZP1			OpenSea	TSS1500;TSS1500	-0.131346	6.17691e-12	1.39811e-09
cg24582895	chr1	24098990	TCEB3-AS1			OpenSea	Body	-0.100081	1.28598e-08	1.56634e-06
cg17172066	chr1	24528471	LOC284632			OpenSea	Body	-0.128416	1.83767e-16	9.0745e-14
cg15571353	chr1	24528833	LOC284632			OpenSea	Body	-0.131866	2.13812e-15	8.7418e-13
cg00430372	chr1	24853821	RCAN3;RCAN3;RCAN3;RCAN3;RCAN3;RCAN3;RCAN3;RCAN3;RCAN3;RCAN3			OpenSea	5'UTR;5'UTR;Body;Body;Body;Body;Body;Body;Body;Body	-0.204295	3.89678e-22	4.91717e-19
cg15712177	chr1	25236296	RUNX3;RUNX3		chr1:25234428-25234807	S_Shore	Body;Body	-0.116534	1.09396e-07	1.05749e-05
cg27058497	chr1	25291546	RUNX3			OpenSea	TSS200	-0.134378	6.23555e-08	6.39975e-06
cg05714960	chr1	25291695	RUNX3			OpenSea	TSS200	-0.115859	5.23058e-08	5.47716e-06
cg09993145	chr1	25291905	RUNX3			OpenSea	TSS1500	-0.11775	0.000140326	0.00472889
cg21149269	chr1	25324171				OpenSea		-0.123267	5.2317e-11	1.01998e-08
cg08450732	chr1	25887596	LDLRAP1			OpenSea	Body	-0.108149	7.73135e-18	4.73899e-15
cg26412358	chr1	26503933	CNKSR1;CNKSR1			OpenSea	TSS200;TSS200	-0.106109	0.000155089	0.00511101
cg15622158	chr1	26504019	CNKSR1;CNKSR1;CNKSR1			OpenSea	Body;5'UTR;1stExon	-0.139566	0.000185866	0.00590523
cg00768487	chr1	26611311	UBXN11;UBXN11;UBXN11			OpenSea	Body;Body;Body	0.12662	7.62505e-12	1.70497e-09
cg09900893	chr1	26865376	RPS6KA1			OpenSea	Body	-0.200415	4.33485e-28	1.86586e-24
cg11975185	chr1	26910914				OpenSea		-0.136807	4.6591e-15	1.79206e-12
cg04427651	chr1	27152694	ZDHHC18		chr1:27153033-27153243	N_Shore	TSS1500	0.15087	3.9453e-17	2.14809e-14
cg11348165	chr1	27189270	SFN		chr1:27189912-27190128	N_Shore	TSS1500	-0.290844	5.35399e-33	9.87656e-29
cg14333454	chr1	27189298	SFN		chr1:27189912-27190128	N_Shore	TSS1500	-0.241573	8.57785e-30	6.91473e-26
cg21950166	chr1	27189349	SFN		chr1:27189912-27190128	N_Shore	TSS1500	-0.280412	1.6145e-31	2.01755e-27
cg06720467	chr1	27189440	SFN		chr1:27189912-27190128	N_Shore	TSS200	-0.207037	1.34462e-29	9.64617e-26
cg04892765	chr1	28782834	PHACTR4;PHACTR4			OpenSea	Body;Body	0.107465	0.00017152	0.00554262
cg27010104	chr1	29658819	LOC101928460			OpenSea	Body	-0.109691	2.88556e-15	1.15658e-12
cg20801605	chr1	29839997				OpenSea		-0.108008	2.59972e-11	5.33565e-09
cg03254146	chr1	30240119				OpenSea		-0.108011	1.40611e-05	0.000714472
cg06422558	chr1	30464177				OpenSea		-0.19143	7.05756e-11	1.33824e-08
cg06493301	chr1	30478976				OpenSea		-0.12441	5.0853e-05	0.00208189
cg24084117	chr1	30574500				OpenSea		-0.107938	1.45426e-05	0.000734425
cg25010788	chr1	31654453	NKAIN1		chr1:31654422-31654833	Island	3'UTR	-0.207077	2.47824e-16	1.19706e-13
cg24455649	chr1	31654774	NKAIN1;NKAIN1		chr1:31654422-31654833	Island	ExonBnd;Body	-0.115374	4.32835e-12	1.00525e-09
cg08847173	chr1	31654792	NKAIN1		chr1:31654422-31654833	Island	Body	-0.150871	4.55364e-11	8.97497e-09
cg25821168	chr1	32281703	SPOCD1			OpenSea	TSS200	-0.151379	9.65788e-19	6.8273e-16
cg05583659	chr1	32281711	SPOCD1;SPOCD1;SPOCD1			OpenSea	TSS200;TSS200;TSS200	-0.142496	1.59811e-17	9.30966e-15
cg17803965	chr1	32281812	SPOCD1			OpenSea	TSS1500	-0.119355	1.65229e-14	5.73301e-12
cg07376381	chr1	32741518	LCK;LCK		chr1:32740710-32741544	Island	Body;Body	-0.114057	2.47206e-05	0.00114524
cg06182923	chr1	33985406	CSMD2			OpenSea	Body	-0.133463	1.94993e-07	1.76698e-05
cg24728456	chr1	34090664	CSMD2		chr1:34090605-34090854	Island	Body	-0.308905	2.28205e-29	1.51119e-25
cg06901094	chr1	34090711	CSMD2		chr1:34090605-34090854	Island	Body	-0.345326	6.4456e-29	3.7268e-25
cg24005949	chr1	34090758	CSMD2		chr1:34090605-34090854	Island	Body	-0.198628	5.90719e-27	1.94756e-23
cg18187148	chr1	34090853	CSMD2		chr1:34090605-34090854	Island	Body	-0.393663	1.16224e-23	1.89176e-20
cg07620843	chr1	34864643				OpenSea		-0.119672	1.5612e-07	1.44704e-05
cg12653570	chr1	35392942			chr1:35394747-35396206	N_Shore		-0.10198	7.74229e-11	1.45384e-08
cg12413579	chr1	36108206	PSMB2		chr1:36106969-36107261	S_Shore	TSS1500	-0.303404	1.48285e-21	1.69202e-18
cg24109894	chr1	36108212	PSMB2		chr1:36106969-36107261	S_Shore	TSS1500	-0.338349	1.13507e-20	1.1062e-17
cg21680327	chr1	36108225	PSMB2		chr1:36106969-36107261	S_Shore	TSS1500	-0.271322	3.43733e-17	1.8928e-14
cg21439896	chr1	36108233	PSMB2		chr1:36106969-36107261	S_Shore	TSS1500	-0.215222	3.93499e-16	1.83218e-13
cg18931815	chr1	36565772	COL8A2			OpenSea	1stExon	-0.151259	7.65894e-10	1.18822e-07
cg26030770	chr1	36912487	OSCP1;OSCP1		chr1:36915796-36916324	N_Shelf	Body;Body	0.110827	0.000177555	0.00569498
cg27439456	chr1	36915840	OSCP1;OSCP1		chr1:36915796-36916324	Island	Body;Body	0.128415	0.000144871	0.00484768
cg08878450	chr1	36915864	OSCP1;OSCP1		chr1:36915796-36916324	Island	1stExon;1stExon	0.121367	0.000190316	0.00601603
cg03752439	chr1	38087878	RSPO1;RSPO1;RSPO1;RSPO1			OpenSea	Body;Body;Body;Body	-0.140266	2.32514e-16	1.13229e-13
cg16440607	chr1	38955452				OpenSea		-0.143028	6.21597e-11	1.19149e-08
cg15123755	chr1	40075810				OpenSea		-0.154203	5.87513e-10	9.36997e-08
cg23776628	chr1	40098781	HEYL			OpenSea	Body	0.122505	0.000126614	0.00436108
cg12634306	chr1	40098811	HEYL			OpenSea	Body	0.103081	0.000257617	0.00763332
cg07951355	chr1	40123717				OpenSea		-0.172274	6.12049e-22	7.45601e-19
cg06209491	chr1	40138402	NT5C1A		chr1:40136988-40138087	S_Shore	TSS1500	-0.105812	3.15541e-07	2.70886e-05
cg24920358	chr1	40204285	PPIE;PPIE;PPIE		chr1:40204312-40204739	N_Shore	TSS1500;TSS1500;TSS1500	-0.120078	4.42126e-05	0.00185578
cg16989117	chr1	40781907	COL9A2		chr1:40781679-40781956	Island	Body	0.116339	6.87685e-07	5.36884e-05
cg15986668	chr1	41156730	NFYC;NFYC;NFYC;LOC100130557;NFYC;NFYC		chr1:41157162-41157975	N_Shore	TSS1500;TSS1500;TSS1500;Body;TSS1500;TSS1500	-0.108224	5.99756e-06	0.00034693
cg20276780	chr1	41303356	KCNQ4;KCNQ4		chr1:41303355-41304436	Island	Body;Body	-0.168634	9.7573e-09	1.21735e-06
cg00254441	chr1	41414272				OpenSea		-0.174725	9.16093e-11	1.69558e-08
cg17045772	chr1	41444651	CTPS		chr1:41444870-41446116	N_Shore	TSS1500	-0.125421	8.15841e-20	6.98449e-17
cg21597760	chr1	41728814				OpenSea		-0.113514	1.56004e-14	5.43718e-12
cg20677143	chr1	41889271			chr1:41889270-41889626	Island		-0.137491	3.13408e-10	5.22422e-08
cg23592795	chr1	41910086				OpenSea		-0.163811	3.153e-23	4.75267e-20
cg20239017	chr1	41961110			chr1:41961850-41962316	N_Shore		-0.14339	3.60749e-16	1.69087e-13
cg05388840	chr1	41981911	HIVEP3;HIVEP3	chr1:41981831-41981831	chr1:41981788-41982043	Island	Body;Body	-0.150933	1.0089e-12	2.6328e-10
cg01566288	chr1	43225039	P3H1;P3H1;P3H1			OpenSea	Body;Body;Body	-0.139509	2.55245e-21	2.80907e-18
cg13392029	chr1	44400749	ARTN;ARTN;ARTN;ARTN;ARTN		chr1:44401757-44402423	N_Shore	TSS1500;5'UTR;5'UTR;5'UTR;TSS1500	-0.154386	1.17569e-26	3.62909e-23
cg00002837	chr1	44513358				OpenSea		-0.119474	1.27611e-14	4.52289e-12
cg06691589	chr1	45173628	C1orf228			OpenSea	Body	-0.236605	9.31858e-18	5.6405e-15
cg17806798	chr1	46807113	NSUN4		chr1:46806339-46806836	S_Shore	Body	-0.168355	0.000218901	0.00672109
cg05658236	chr1	47898911	MGC12982		chr1:47899125-47899398	N_Shore	Body	0.19936	7.35562e-18	4.53019e-15
cg18595867	chr1	47899212	MGC12982		chr1:47899125-47899398	Island	Body	0.141118	3.38955e-12	8.00169e-10
cg13851904	chr1	47899230	MGC12982		chr1:47899125-47899398	Island	Body	0.116039	2.03209e-09	2.89735e-07
cg09269866	chr1	47900197	FOXD2;MGC12982		chr1:47899661-47900385	Island	TSS1500;Body	0.121631	7.14276e-12	1.60268e-09
cg22438763	chr1	47900256	FOXD2;MGC12982		chr1:47899661-47900385	Island	TSS1500;Body	0.11569	1.01084e-05	0.000540386
cg08638320	chr1	47900265	FOXD2;MGC12982		chr1:47899661-47900385	Island	TSS1500;Body	0.176197	2.30836e-10	3.94893e-08
cg03440588	chr1	47900320	FOXD2;MGC12982		chr1:47899661-47900385	Island	TSS1500;TSS200	0.110139	7.88501e-06	0.000438088
cg15868302	chr1	47900327	FOXD2;FOXD2-AS1;LINC01389		chr1:47899661-47900385	Island	TSS1500;TSS200;Body	0.230012	6.92871e-16	3.09229e-13
cg16342298	chr1	47902085	FOXD2;FOXD2		chr1:47902793-47905518	N_Shore	1stExon;5'UTR	0.170456	3.33111e-17	1.83823e-14
cg19517940	chr1	48154122				OpenSea		-0.124023	1.79187e-12	4.46975e-10
cg07966309	chr1	48204302				OpenSea		-0.124377	6.03075e-19	4.42671e-16
cg19349910	chr1	48682965				OpenSea		-0.191975	4.87757e-15	1.86619e-12
cg05894355	chr1	50574236	ELAVL4;ELAVL4;ELAVL4;ELAVL4;ELAVL4;ELAVL4			OpenSea	TSS1500;TSS1500;TSS1500;Body;Body;Body	-0.141827	9.60951e-12	2.11453e-09
cg06329447	chr1	50574241	ELAVL4;ELAVL4;ELAVL4;ELAVL4;ELAVL4;ELAVL4			OpenSea	TSS1500;TSS1500;TSS1500;Body;Body;Body	-0.142059	5.27431e-11	1.02751e-08
cg25217583	chr1	50574383	ELAVL4;ELAVL4;ELAVL4;ELAVL4;ELAVL4			OpenSea	Body;TSS1500;Body;Body;TSS1500	-0.153864	4.75933e-09	6.33688e-07
cg08538032	chr1	50574507	ELAVL4;ELAVL4;ELAVL4;ELAVL4;ELAVL4			OpenSea	Body;Body;TSS200;Body;TSS200	-0.143994	3.87686e-08	4.19804e-06
cg09784523	chr1	50574546	ELAVL4;ELAVL4;ELAVL4;ELAVL4;ELAVL4;ELAVL4			OpenSea	TSS1500;TSS200;TSS200;Body;Body;Body	-0.111323	9.55969e-09	1.19404e-06
cg12645561	chr1	51339561	FAF1			OpenSea	Body	-0.176045	5.36382e-14	1.71797e-11
cg08607780	chr1	53556701	SLC1A7;SLC1A7;SLC1A7;SLC1A7		chr1:53558388-53558642	N_Shore	Body;Body;Body;Body	-0.141738	4.63189e-06	0.000277977
cg20633276	chr1	53925299	DMRTB1		chr1:53925191-53926228	Island	1stExon	-0.121246	6.34093e-06	0.000363509
cg06051201	chr1	53925306	DMRTB1		chr1:53925191-53926228	Island	1stExon	-0.124484	1.79359e-05	0.000874316
cg10130718	chr1	53925368	DMRTB1		chr1:53925191-53926228	Island	1stExon	-0.130555	6.79861e-07	5.31633e-05
cg04873053	chr1	53935918				OpenSea		-0.170701	2.30254e-22	3.01344e-19
cg08927728	chr1	54059983	GLIS1			OpenSea	Body	-0.130711	3.13745e-13	8.87813e-11
cg07514725	chr1	54059988	GLIS1			OpenSea	Body	-0.111404	3.2531e-12	7.70775e-10
cg24064348	chr1	54181174	GLIS1			OpenSea	5'UTR	-0.171299	1.53951e-20	1.46174e-17
cg11053921	chr1	54979946				OpenSea		-0.100547	3.37014e-12	7.96556e-10
cg08439752	chr1	55803854				OpenSea		-0.265132	4.35038e-21	4.5487e-18
cg23980859	chr1	55844285				OpenSea		-0.152731	5.13496e-21	5.28348e-18
cg27458168	chr1	55949431				OpenSea		-0.107432	1.53904e-14	5.36882e-12
cg17270101	chr1	57286560	C1orf168			OpenSea	TSS1500	-0.124522	4.63236e-13	1.27724e-10
cg26513689	chr1	58717632	DAB1		chr1:58715272-58716095	S_Shore	TSS1500	-0.11481	3.35532e-12	7.93296e-10
cg00330609	chr1	60345404				OpenSea		-0.198468	2.42228e-23	3.7163e-20
cg00575674	chr1	61314297				OpenSea		-0.184851	7.04855e-14	2.21544e-11
cg24082680	chr1	63249199	ATG4C;ATG4C			OpenSea	TSS1500;TSS1500	-0.189613	1.97412e-09	2.82301e-07
cg22683036	chr1	63249209	ATG4C;ATG4C			OpenSea	TSS1500;TSS1500	-0.169207	2.79884e-08	3.13592e-06
cg06366791	chr1	63249213	ATG4C;ATG4C			OpenSea	TSS1500;TSS1500	-0.129523	3.45692e-08	3.7894e-06
cg12741441	chr1	63372303				OpenSea		-0.260153	2.9327e-18	1.93378e-15
cg08621209	chr1	63529180				OpenSea		-0.129601	1.50187e-13	4.44809e-11
cg01597358	chr1	65702083				OpenSea		-0.336899	1.55017e-17	9.05762e-15
cg25189904	chr1	68299493	GNG12		chr1:68298371-68299315	S_Shore	TSS1500	-0.1112	2.32895e-06	0.000154145
cg27128435	chr1	69066087				OpenSea		-0.227332	6.76563e-05	0.00263079
cg14275926	chr1	69284761				OpenSea		-0.116062	9.83102e-06	0.000527667
cg25986451	chr1	71809745				OpenSea		-0.111309	4.97494e-13	1.36104e-10
cg10976790	chr1	75533831				OpenSea		-0.209132	5.8076e-17	3.09677e-14
cg11282105	chr1	76745328	ST6GALNAC3;ST6GALNAC3			OpenSea	Body;Body	-0.184013	3.77908e-17	2.06484e-14
cg02652805	chr1	77997721	AK5;AK5			OpenSea	Body;Body	-0.131493	1.64587e-06	0.000114654
cg07517358	chr1	80621258				OpenSea		-0.10765	3.18266e-08	3.51813e-06
cg24602714	chr1	81106085	LOC101927412;LOC101927412;LOC101927412			OpenSea	TSS1500;Body;Body	-0.134125	7.44529e-06	0.000417478
cg01630262	chr1	85190387				OpenSea		-0.277796	5.66177e-27	1.88267e-23
cg12279518	chr1	85190400				OpenSea		-0.336221	1.7458e-25	4.1491e-22
cg11750851	chr1	86047433	CYR61		chr1:86046362-86047240	S_Shore	Body	-0.115558	1.99711e-09	2.85326e-07
cg03400479	chr1	88064241				OpenSea		-0.130333	8.13618e-19	5.82063e-16
cg15718932	chr1	89592725	GBP2			OpenSea	TSS1500	-0.184436	3.31815e-06	0.000209283
cg12255710	chr1	90900170				OpenSea		-0.248166	7.77296e-25	1.62341e-21
cg10208539	chr1	91057891				OpenSea		-0.135297	3.89492e-10	6.39886e-08
cg25838465	chr1	92012736			chr1:92011829-92012062	S_Shore		-0.160043	3.93434e-05	0.00168751
cg08893087	chr1	93416982	FAM69A			OpenSea	Body	-0.100978	3.30181e-09	4.52054e-07
cg12422351	chr1	95201226				OpenSea		-0.107992	6.33025e-07	5.00107e-05
cg20701556	chr1	95698924	RWDD3;RWDD3		chr1:95699725-95700142	N_Shore	TSS1500;TSS1500	-0.106752	3.16022e-05	0.00140596
cg08285678	chr1	97062058				OpenSea		-0.168266	2.04876e-14	6.99575e-12
cg08799963	chr1	97311112				OpenSea		-0.316104	2.05509e-29	1.3967e-25
cg27410351	chr1	97311333				OpenSea		-0.266291	2.11977e-22	2.77893e-19
cg14200127	chr1	97604182	DPYD			OpenSea	Body	-0.195622	1.49115e-12	3.77184e-10
cg05009352	chr1	100151394	PALMD			OpenSea	Body	-0.112259	3.96365e-08	4.28605e-06
cg22060161	chr1	100151436	PALMD			OpenSea	Body	-0.140031	4.69664e-17	2.5305e-14
cg04308687	chr1	100231682	FRRS1			OpenSea	TSS1500	-0.105862	4.49634e-06	0.000271166
cg23978968	chr1	101704656	S1PR1		chr1:101702445-101702745	S_Shore	Body	-0.100947	1.0613e-11	2.31236e-09
cg19443833	chr1	102639842				OpenSea		-0.248994	1.12743e-13	3.41481e-11
cg13201461	chr1	109288968	STXBP3		chr1:109289018-109289822	N_Shore	TSS1500	-0.104977	1.47129e-17	8.62923e-15
cg23280418	chr1	109632082	TMEM167B		chr1:109633188-109633632	N_Shore	TSS1500	-0.153097	1.17609e-05	0.000614203
cg09148471	chr1	109734115	KIAA1324;KIAA1324;KIAA1324;KIAA1324			OpenSea	Body;Body;Body;Body	-0.109875	2.55705e-12	6.18529e-10
cg25283465	chr1	111323341			chr1:111323223-111323433	Island		-0.190975	7.10073e-13	1.89772e-10
cg25703604	chr1	112056275	TMIGD3;TMIGD3		chr1:112058184-112058590	N_Shore	Body;Body	-0.110431	2.82055e-06	0.000182137
cg07004957	chr1	112135860		chr1:112135698-112135698		OpenSea		-0.102885	6.60829e-06	0.000376828
cg20127419	chr1	112289991	FAM212B-AS1;FAM212B-AS1;FAM212B;LOC101928718			OpenSea	Body;Body;Body;Body	-0.164968	5.68761e-20	4.95685e-17
cg14098659	chr1	112451907	KCND3-AS1;KCND3;KCND3			OpenSea	TSS1500;Body;Body	-0.104447	0.000145862	0.00487388
cg00698771	chr1	113285940			chr1:113286332-113287172	N_Shore		0.213282	2.13152e-05	0.00101284
cg20992663	chr1	115055124	TRIM33;TRIM33		chr1:115053060-115054264	S_Shore	TSS1500;TSS1500	-0.156999	9.19875e-10	1.406e-07
cg07832006	chr1	115397374	SYCP1		chr1:115397448-115397942	N_Shore	TSS200	-0.134346	2.87311e-05	0.00129865
cg23804454	chr1	117215526				OpenSea		-0.112678	1.74956e-10	3.07374e-08
cg21765010	chr1	117388878				OpenSea		0.104898	7.10606e-05	0.00273673
cg07444932	chr1	117665224	TRIM45;TRIM45		chr1:117664180-117665148	S_Shore	TSS1500;TSS1500	0.120023	4.20749e-17	2.27804e-14
cg20760394	chr1	117855183	LINC01525			OpenSea	Body	-0.142052	1.05738e-06	7.8164e-05
cg00582902	chr1	118251417				OpenSea		-0.152627	1.25653e-13	3.76754e-11
cg22903943	chr1	118564504	SPAG17			OpenSea	Body	-0.221293	9.06187e-12	2.00198e-09
cg22774211	chr1	120439014	ADAM30;ADAM30		chr1:120439013-120439220	Island	1stExon;5'UTR	-0.111595	2.7463e-08	3.08329e-06
cg16166968	chr1	120439036	ADAM30;ADAM30		chr1:120439013-120439220	Island	1stExon;5'UTR	-0.138547	7.98445e-08	7.96368e-06
cg26470868	chr1	120439048	ADAM30;ADAM30		chr1:120439013-120439220	Island	5'UTR;1stExon	-0.182057	5.98426e-09	7.80946e-07
cg26842454	chr1	120439125	ADAM30;ADAM30		chr1:120439013-120439220	Island	5'UTR;1stExon	-0.162473	5.62695e-09	7.38422e-07
cg19605263	chr1	120439138	ADAM30;ADAM30		chr1:120439013-120439220	Island	5'UTR;1stExon	-0.25545	6.64586e-11	1.267e-08
cg10446745	chr1	120439283	ADAM30		chr1:120439013-120439220	S_Shore	TSS200	-0.11632	3.01796e-12	7.19683e-10
cg05039129	chr1	144094721				OpenSea		-0.160933	2.34017e-10	3.99893e-08
cg15521792	chr1	145590148	NUDT17		chr1:145589135-145589535	S_Shore	TSS1500	-0.109622	3.59318e-06	0.000223914
cg05774978	chr1	146649842	PDIA3P		chr1:146649622-146649852	Island	Body	-0.102845	9.52137e-08	9.33277e-06
cg24947451	chr1	146649851	PDIA3P		chr1:146649622-146649852	Island	Body	-0.142492	3.39305e-07	2.88886e-05
cg10655333	chr1	147113835				OpenSea		-0.147587	1.85254e-18	1.25136e-15
cg25862444	chr1	147737016			chr1:147737015-147737303	Island		-0.36865	2.85333e-13	8.12759e-11
cg24346776	chr1	147737024			chr1:147737015-147737303	Island		-0.378269	4.959e-15	1.89548e-12
cg04861904	chr1	147737182			chr1:147737015-147737303	Island		-0.144828	1.04962e-11	2.28755e-09
cg22697853	chr1	147737207			chr1:147737015-147737303	Island		-0.251443	6.92003e-14	2.17858e-11
cg13502125	chr1	147826191			chr1:147826167-147826388	Island		-0.237183	6.91749e-07	5.39514e-05
cg07313088	chr1	149230278			chr1:149230771-149231197	N_Shore		-0.122902	2.70077e-10	4.55683e-08
cg23610373	chr1	149298587				OpenSea		-0.109747	8.10573e-09	1.02818e-06
cg12912293	chr1	150849805	ARNT;ARNT;ARNT		chr1:150848994-150849265	S_Shore	TSS1500;TSS1500;TSS1500	-0.162975	8.35489e-12	1.85531e-09
cg15441434	chr1	150898392	SETDB1;SETDB1;SETDB1		chr1:150898619-150898839	N_Shore	TSS1500;TSS1500;TSS1500	0.110032	0.000177314	0.00568952
cg10589385	chr1	150898437	SETDB1;SETDB1;SETDB1		chr1:150898619-150898839	N_Shore	TSS1500;TSS1500;TSS1500	0.194433	8.0881e-09	1.02628e-06
cg06454388	chr1	151072426	GABPB2			OpenSea	Body	-0.189551	2.46865e-15	9.98258e-13
cg08893853	chr1	151701251	C1orf230			OpenSea	Body	-0.10992	7.34e-08	7.39132e-06
cg20167074	chr1	151967023	S100A10		chr1:151965657-151966387	S_Shore	TSS1500	-0.102442	0.000118	0.00411633
cg12008447	chr1	152155413				OpenSea		-0.158927	4.43466e-18	2.84192e-15
cg15025200	chr1	152161237			chr1:152161321-152161928	N_Shore		-0.111584	1.95312e-05	0.000940951
cg23107878	chr1	152161397			chr1:152161321-152161928	Island		-0.204307	2.29092e-08	2.61793e-06
cg18604814	chr1	152434340				OpenSea		-0.123967	3.78138e-14	1.23722e-11
cg08732526	chr1	152595982	LCE3A			OpenSea	TSS1500	-0.222101	2.24039e-19	1.76583e-16
cg09895009	chr1	152595992	LCE3A			OpenSea	TSS1500	-0.184568	1.27024e-20	1.2256e-17
cg15332782	chr1	152680738	LCE4A			OpenSea	TSS1500	-0.105599	3.23825e-09	4.44215e-07
cg21846488	chr1	152680843	LCE4A			OpenSea	TSS1500	-0.110844	2.75456e-11	5.63702e-09
cg00647966	chr1	152844007				OpenSea		-0.222372	2.83512e-19	2.19439e-16
cg02995584	chr1	152933329				OpenSea		-0.131667	2.26463e-17	1.2873e-14
cg27433043	chr1	153195549				OpenSea		-0.117892	2.20994e-11	4.58302e-09
cg27052234	chr1	153505950			chr1:153508424-153508840	N_Shelf		-0.142306	4.92749e-18	3.12415e-15
cg01347250	chr1	153600152	S100A13;S100A13;S100A13;S100A1;S100A13;S100A13			OpenSea	TSS200;5'UTR;5'UTR;TSS1500;TSS1500;TSS1500	-0.157047	4.17471e-05	0.00177144
cg07898899	chr1	153600156	S100A13;S100A13;S100A13;S100A1;S100A13;S100A13			OpenSea	TSS1500;5'UTR;TSS200;TSS1500;5'UTR;TSS1500	-0.146366	9.14707e-06	0.000496598
cg26182859	chr1	153762201				OpenSea		-0.100657	8.05799e-06	0.000446514
cg22732644	chr1	154745124	KCNN3;KCNN3		chr1:154744586-154744864	S_Shore	Body;Body	-0.168825	4.66259e-21	4.83598e-18
cg04127455	chr1	156572731	GPATCH4;GPATCH4			OpenSea	TSS1500;TSS1500	-0.209212	2.69098e-28	1.26358e-24
cg14453769	chr1	157596094				OpenSea		-0.282121	7.93043e-24	1.32994e-20
cg11504355	chr1	158065595	KIRREL			OpenSea	3'UTR	-0.139772	1.02359e-20	1.00514e-17
cg04359865	chr1	158476266				OpenSea		-0.114304	6.76103e-11	1.28705e-08
cg11177526	chr1	158900384	PYHIN1;PYHIN1;PYHIN1;PYHIN1			OpenSea	TSS1500;TSS1500;TSS1500;TSS1500	-0.108815	0.000222699	0.00680947
cg25335698	chr1	159760231				OpenSea		-0.105373	9.26171e-14	2.85206e-11
cg03321142	chr1	159899640	IGSF9;IGSF9		chr1:159899432-159899853	Island	Body;Body	-0.135971	1.296e-12	3.31608e-10
cg23639308	chr1	159899714	IGSF9;IGSF9		chr1:159899432-159899853	Island	Body;Body	-0.242973	1.38591e-10	2.47871e-08
cg25215890	chr1	160651452	CD48			OpenSea	Body	-0.248445	1.54233e-25	3.71107e-22
cg07060948	chr1	160651479	CD48;CD48			OpenSea	Body;Body	-0.142826	7.45363e-21	7.49989e-18
cg07777628	chr1	160651554	CD48;CD48			OpenSea	Body;Body	-0.150595	5.79744e-22	7.08476e-19
cg06823975	chr1	160791635	LY9;LY9;LY9			OpenSea	Body;Body;Body	-0.264816	2.18059e-24	4.16127e-21
cg21476940	chr1	160854954	ITLN1;ITLN1			OpenSea	5'UTR;1stExon	-0.102729	2.48427e-06	0.000163102
cg10841756	chr1	161059267	PVRL4;PVRL4			OpenSea	5'UTR;1stExon	-0.102146	2.5432e-09	3.55993e-07
cg26334302	chr1	161390706				OpenSea		-0.102956	2.62813e-05	0.00120565
cg10769937	chr1	161397752				OpenSea		-0.103763	0.000102542	0.00367507
cg15735386	chr1	161735124	ATF6			OpenSea	TSS1500	0.211096	8.67358e-08	8.58471e-06
cg27519958	chr1	161735129	ATF6			OpenSea	TSS1500	0.196924	6.05369e-09	7.89077e-07
cg10309957	chr1	161735234	ATF6			OpenSea	TSS1500	0.103424	2.94341e-06	0.000188771
cg14946531	chr1	161735258	ATF6			OpenSea	TSS1500	0.276641	1.37277e-06	9.79276e-05
cg21718684	chr1	162583626				OpenSea		-0.173652	4.96319e-17	2.66374e-14
cg17678047	chr1	162848004				OpenSea		-0.114382	7.82715e-07	6.01499e-05
cg15676719	chr1	167598521	RCSD1		chr1:167599464-167599839	N_Shore	TSS1500	0.102503	6.00014e-09	7.82887e-07
cg04275362	chr1	167598560	RCSD1		chr1:167599464-167599839	N_Shore	TSS1500	0.110723	8.53597e-09	1.07764e-06
cg25464921	chr1	169429698				OpenSea		-0.11695	6.54189e-13	1.75503e-10
cg04652611	chr1	169429782	CCDC181;CCDC181			OpenSea	1stExon;5'UTR	-0.130461	3.47896e-16	1.63458e-13
cg04953218	chr1	169429943	CCDC181			OpenSea	TSS200	-0.109453	3.93767e-13	1.09545e-10
cg15049744	chr1	169430053	CCDC181			OpenSea	TSS200	-0.142826	2.59832e-08	2.93202e-06
cg25903319	chr1	170500150	GORAB;GORAB;GORAB;LOC101928650			OpenSea	TSS1500;TSS1500;TSS1500;Body	-0.188985	7.35136e-07	5.69283e-05
cg02586268	chr1	173883567	SERPINC1			OpenSea	Body	-0.243362	1.94978e-28	9.44156e-25
cg12933556	chr1	173883686	SERPINC1;SERPINC1			OpenSea	ExonBnd;Body	-0.104343	3.54876e-15	1.40353e-12
cg00249310	chr1	174084195				OpenSea		-0.211723	1.58119e-14	5.50594e-12
cg07775930	chr1	175116283	TNN			OpenSea	3'UTR	-0.10975	7.66292e-10	1.1886e-07
cg08392619	chr1	177225308	BRINP2			OpenSea	Body	-0.100504	7.23846e-07	5.61382e-05
cg19634503	chr1	177752344				OpenSea		-0.131026	2.06827e-12	5.08553e-10
cg13449332	chr1	178025627				OpenSea		-0.136876	6.44492e-16	2.89976e-13
cg18233005	chr1	178269073	RASAL2			OpenSea	Body	-0.201152	2.95632e-19	2.27683e-16
cg04994547	chr1	178633532				OpenSea		-0.125434	2.11222e-11	4.40039e-09
cg16874812	chr1	179560631	TDRD5;TDRD5;TDRD5;TDRD5		chr1:179560751-179561596	N_Shore	TSS1500;TSS200;TSS200;TSS200	-0.114089	7.29461e-05	0.00279497
cg02550627	chr1	179766240	FAM163A			OpenSea	5'UTR	-0.131294	4.39527e-13	1.21533e-10
cg20965527	chr1	180150424	QSOX1;QSOX1			OpenSea	Body;Body	-0.166911	2.20487e-27	8.28848e-24
cg00840433	chr1	180182658				OpenSea		-0.136458	2.24211e-06	0.000149175
cg11143671	chr1	180904018	KIAA1614		chr1:180904316-180904711	N_Shore	Body	-0.101185	1.78741e-09	2.5779e-07
cg22450342	chr1	181007669	MR1			OpenSea	Body	-0.154682	3.31051e-20	2.98246e-17
cg20955417	chr1	182054404				OpenSea		-0.119019	6.16607e-11	1.18251e-08
cg15846536	chr1	182167202				OpenSea		-0.160531	5.4606e-16	2.48138e-13
cg04518554	chr1	182708933				OpenSea		-0.100471	4.3851e-06	0.000265283
cg16243197	chr1	182807962	DHX9		chr1:182808312-182809122	N_Shore	TSS1500	-0.120057	4.37091e-09	5.86202e-07
cg15447535	chr1	182808025	DHX9;DHX9		chr1:182808312-182809122	N_Shore	TSS1500;TSS1500	-0.103099	1.2036e-11	2.60408e-09
cg01079738	chr1	182922427	C1orf14;C1orf14		chr1:182921819-182922644	Island	1stExon;5'UTR	-0.102792	1.49825e-05	0.000753482
cg08057010	chr1	185565467	LINC01350			OpenSea	Body	-0.151936	1.1857e-12	3.052e-10
cg14606549	chr1	186575243				OpenSea		-0.113277	7.84179e-07	6.02504e-05
cg03792111	chr1	189118964				OpenSea		-0.168773	8.09674e-17	4.21082e-14
cg24622997	chr1	190343076	BRINP3			OpenSea	Body	-0.232957	9.86748e-15	3.56582e-12
cg10627839	chr1	196866512	CFHR4			OpenSea	Body	-0.13116	1.17012e-07	1.12271e-05
cg18385770	chr1	197326326	CRB1;CRB1;CRB1;CRB1;CRB1;CRB1			OpenSea	Body;Body;Body;Body;Body;Body	-0.151486	5.34249e-11	1.03975e-08
cg01300957	chr1	198328463				OpenSea		-0.101697	1.25579e-13	3.76678e-11
cg01302546	chr1	198668711	PTPRC;PTPRC;PTPRC			OpenSea	ExonBnd;Body;Body	-0.133522	1.03268e-10	1.89238e-08
cg09097948	chr1	199212861				OpenSea		-0.30668	3.46633e-32	5.37128e-28
cg25306277	chr1	200003267	NR5A2;NR5A2		chr1:200004474-200004933	N_Shore	Body;Body	-0.113129	8.2132e-05	0.00307539
cg05973623	chr1	200109053	NR5A2;NR5A2;NR5A2			OpenSea	Body;Body;Body	-0.150346	4.37895e-19	3.26223e-16
cg27398884	chr1	201228120				OpenSea		-0.127857	4.4337e-14	1.4379e-11
cg14174367	chr1	202128508	PTPN7;PTPN7;PTPN7;PTPN7;PTPN7			OpenSea	1stExon;Body;Body;Body;Body	-0.244401	1.37726e-14	4.85032e-12
cg11683364	chr1	202205348	LGR6;LGR6;LGR6			OpenSea	Body;Body;Body	-0.192146	1.85059e-15	7.64283e-13
cg26841068	chr1	203456691	PRELP;PRELP		chr1:203456784-203457059	N_Shore	3'UTR;3'UTR	-0.237559	9.6795e-32	1.3157e-27
cg11290779	chr1	204092714	SOX13			OpenSea	Body	-0.190885	1.58994e-27	6.25305e-24
cg20510272	chr1	204183603	GOLT1A			OpenSea	TSS1500	-0.158111	1.39196e-19	1.13284e-16
cg24798047	chr1	204183655	GOLT1A			OpenSea	TSS1500	-0.151565	6.7825e-27	2.22667e-23
cg13335221	chr1	204720670				OpenSea		-0.1055	4.04865e-08	4.36759e-06
cg13401823	chr1	204910715	NFASC;NFASC;NFASC;NFASC;NFASC			OpenSea	5'UTR;5'UTR;5'UTR;5'UTR;5'UTR	-0.15098	2.2648e-14	7.6592e-12
cg21155316	chr1	206786170	LGTN		chr1:206785804-206786030	S_Shore	TSS1500	-0.150032	1.4777e-10	2.63314e-08
cg16966520	chr1	206786174	LGTN		chr1:206785804-206786030	S_Shore	TSS1500	-0.13241	1.53077e-11	3.26724e-09
cg16639185	chr1	206786178	LGTN		chr1:206785804-206786030	S_Shore	TSS1500	-0.157973	1.29428e-10	2.32664e-08
cg21936179	chr1	206786180	LGTN		chr1:206785804-206786030	S_Shore	TSS1500	-0.202135	1.81534e-10	3.17564e-08
cg07175580	chr1	206971605	IL19			OpenSea	TSS1500	-0.154984	2.55002e-29	1.66025e-25
cg19327222	chr1	206971646	IL19			OpenSea	TSS1500	-0.167848	1.48336e-26	4.43737e-23
cg04738052	chr1	207038406	IL20			OpenSea	TSS1500	-0.261735	2.48167e-28	1.1724e-24
cg08479073	chr1	207038584	IL20			OpenSea	TSS1500	-0.39077	7.64914e-38	1.18528e-32
cg15339972	chr1	207224734	YOD1;YOD1		chr1:207224089-207224450	S_Shore	Body;TSS1500	-0.122598	1.77601e-08	2.09057e-06
cg05398095	chr1	207224740	YOD1		chr1:207226281-207226842	N_Shore	TSS1500	-0.116161	8.93628e-07	6.76269e-05
cg05359411	chr1	207752525	CR1;CR1			OpenSea	Body;Body	-0.117426	1.15764e-09	1.73487e-07
cg06505056	chr1	208827780				OpenSea		-0.120939	2.05717e-13	5.97173e-11
cg23262094	chr1	209422036				OpenSea		-0.105829	6.77816e-16	3.02859e-13
cg17822955	chr1	209527491				OpenSea		-0.101437	3.29805e-08	3.63273e-06
cg15892180	chr1	209757929	CAMK1G			OpenSea	5'UTR	-0.111212	1.97021e-05	0.000948065
cg05968010	chr1	210000883	C1orf107		chr1:210001129-210001428	N_Shore	TSS1500	-0.102085	7.84911e-08	7.84687e-06
cg09163369	chr1	210001066	C1orf107		chr1:210001129-210001428	N_Shore	TSS1500	-0.100161	7.7614e-10	1.20316e-07
cg23166289	chr1	210001082	C1orf107		chr1:210001129-210001428	N_Shore	TSS1500	-0.101094	2.22244e-09	3.14216e-07
cg03332323	chr1	210073472				OpenSea		-0.170682	8.36831e-28	3.4858e-24
cg25543768	chr1	210198563	SYT14;SYT14;SYT14;SYT14;SYT14;SYT14			OpenSea	Body;Body;Body;Body;Body;Body	-0.142312	1.62213e-11	3.44704e-09
cg13798436	chr1	210358552				OpenSea		-0.105221	9.19396e-08	9.04659e-06
cg03416459	chr1	210547897	HHAT;HHAT;HHAT;HHAT;HHAT;HHAT			OpenSea	Body;Body;Body;Body;Body;Body	-0.186506	3.86025e-25	8.52092e-22
cg00650119	chr1	212062720				OpenSea		-0.220418	1.97278e-09	2.82213e-07
cg01785514	chr1	212988523	TATDN3;TATDN3;TATDN3;TATDN3;TATDN3			OpenSea	3'UTR;3'UTR;3'UTR;3'UTR;3'UTR	-0.223241	9.02091e-21	8.96052e-18
cg11698131	chr1	213094374				OpenSea		-0.150337	2.18752e-26	6.27719e-23
cg16808946	chr1	215884009	USH2A			OpenSea	Body	-0.173041	8.51904e-13	2.24962e-10
cg01833485	chr1	216860692	ESRRG;ESRRG;ESRRG;ESRRG;ESRRG			OpenSea	5'UTR;Body;5'UTR;5'UTR;Body	-0.116191	0.000244232	0.00732512
cg20320200	chr1	217030433	ESRRG;ESRRG;ESRRG			OpenSea	5'UTR;5'UTR;5'UTR	-0.112015	5.0584e-07	4.10424e-05
cg11692820	chr1	217263621	ESRRG;ESRRG;ESRRG		chr1:217262998-217263214	S_Shore	TSS1500;TSS1500;5'UTR	0.122541	6.25032e-06	0.000359218
cg17434154	chr1	217306590	ESRRG		chr1:217307744-217309179	N_Shore	5'UTR	-0.121907	3.01249e-05	0.0013507
cg04217177	chr1	217306700	ESRRG		chr1:217307744-217309179	N_Shore	5'UTR	-0.127009	5.68711e-05	0.00228232
cg00983697	chr1	217314284			chr1:217310749-217311178	S_Shelf		-0.132601	6.49027e-10	1.02456e-07
cg25064770	chr1	218647192	MIR548F3	chr1:218647012-218647012		OpenSea	Body	-0.138618	4.1009e-10	6.70738e-08
cg13327797	chr1	218695426	MIR548F3			OpenSea	Body	-0.130592	1.19643e-12	3.07759e-10
cg06291348	chr1	220983853	43160			OpenSea	Body	-0.108618	2.55016e-08	2.88145e-06
cg01258940	chr1	221437257				OpenSea		-0.241821	5.92329e-16	2.6822e-13
cg20254011	chr1	221717084				OpenSea		-0.172818	8.69104e-15	3.1913e-12
cg00089945	chr1	222816858	MIA3		chr1:222817467-222817671	N_Shore	Body	-0.143185	2.32252e-08	2.65089e-06
cg18974055	chr1	222816958	MIA3;MIA3		chr1:222817467-222817671	N_Shore	TSS1500;Body	-0.23834	4.63138e-15	1.78433e-12
cg11376375	chr1	223398015	SUSD4			OpenSea	Body	-0.135721	1.08652e-10	1.98448e-08
cg10974899	chr1	223884247				OpenSea		-0.326207	9.11177e-29	4.97155e-25
cg10855846	chr1	224192459				OpenSea		-0.165147	9.5512e-14	2.9377e-11
cg25141842	chr1	225082721				OpenSea		-0.105919	1.58881e-11	3.37996e-09
cg13305444	chr1	225838196	ENAH;ENAH		chr1:225840270-225841795	N_Shelf	Body;Body	-0.10729	1.46672e-06	0.000103694
cg20801456	chr1	226099031				OpenSea		-0.102445	1.7514e-10	3.07628e-08
cg25629409	chr1	226099128				OpenSea		-0.133863	1.80895e-12	4.50801e-10
cg16487577	chr1	226099147				OpenSea		-0.151433	6.38984e-11	1.2224e-08
cg24561881	chr1	226384676				OpenSea		-0.104785	9.52449e-11	1.75783e-08
cg04918548	chr1	226388884		chr1:226388791-226388791		OpenSea		-0.122785	1.17301e-06	8.54881e-05
cg11479581	chr1	227636899				OpenSea		-0.135236	2.75943e-20	2.52414e-17
cg12638695	chr1	228003393	PRSS38		chr1:228003827-228004083	N_Shore	TSS200	-0.159818	7.32967e-18	4.5178e-15
cg20342082	chr1	228003402	PRSS38		chr1:228003827-228004083	N_Shore	TSS200	-0.127432	2.65253e-13	7.58909e-11
cg22163199	chr1	228297864	MRPL55;MRPL55;MRPL55;MRPL55;MRPL55;MRPL55;MRPL55;MRPL55		chr1:228296787-228297276	S_Shore	TSS1500;TSS1500;TSS1500;TSS1500;TSS1500;TSS1500;TSS1500;TSS1500	-0.130061	2.05839e-06	0.000139041
cg09462576	chr1	228297873	MRPL55;MRPL55;MRPL55;MRPL55;MRPL55;MRPL55;MRPL55;MRPL55		chr1:228296787-228297276	S_Shore	TSS1500;TSS1500;TSS1500;TSS1500;TSS1500;TSS1500;TSS1500;TSS1500	-0.122815	2.47118e-06	0.000162352
cg02017417	chr1	228362233	IBA57;IBA57		chr1:228362442-228362691	N_Shore	TSS200;Body	-0.240877	4.70233e-07	3.85205e-05
cg09802627	chr1	228613207	HIST3H3		chr1:228612580-228613103	S_Shore	TSS200	-0.100777	2.53633e-12	6.14092e-10
cg20462561	chr1	228890820			chr1:228890742-228890951	Island		-0.199117	3.00158e-09	4.14539e-07
cg25138412	chr1	228891036			chr1:228890742-228890951	S_Shore		-0.117886	9.36114e-05	0.00341614
cg08926958	chr1	229984853				OpenSea		-0.112518	6.62911e-12	1.49435e-09
cg03217880	chr1	230468464	PGBD5		chr1:230468504-230468850	N_Shore	Body	-0.144213	2.1305e-08	2.45782e-06
cg11176853	chr1	230468694	PGBD5		chr1:230468504-230468850	Island	Body	-0.145615	1.33564e-08	1.61804e-06
cg20699340	chr1	230468699	PGBD5		chr1:230468504-230468850	Island	Body	-0.130638	3.42365e-09	4.67413e-07
cg11825002	chr1	230468773	PGBD5		chr1:230468504-230468850	Island	Body	-0.122466	7.14619e-07	5.54981e-05
cg23247343	chr1	230539321	PGBD5			OpenSea	Body	-0.18373	1.91981e-14	6.5903e-12
cg05728719	chr1	230577624				OpenSea		-0.124739	7.01424e-11	1.33068e-08
cg26708588	chr1	230834053				OpenSea		-0.137036	2.03535e-15	8.34805e-13
cg17034966	chr1	230885022	CAPN9;CAPN9			OpenSea	Body;Body	-0.132819	1.49553e-11	3.19643e-09
cg09708595	chr1	231053704	TTC13;TTC13			OpenSea	Body;Body	-0.106427	2.7652e-14	9.21866e-12
cg13130017	chr1	231451695				OpenSea		-0.230711	5.90343e-31	6.53408e-27
cg20079952	chr1	231452057				OpenSea		-0.278614	3.22817e-30	3.0134e-26
cg04143909	chr1	234367322	SLC35F3		chr1:234367135-234367496	Island	Body	-0.118328	0.000206493	0.0064169
cg09119043	chr1	234367443	SLC35F3		chr1:234367135-234367496	Island	Body	-0.168691	9.53703e-07	7.14958e-05
cg23445321	chr1	234367493	SLC35F3		chr1:234367135-234367496	Island	Body	-0.145116	4.89869e-05	0.00201966
cg24723561	chr1	234367586	SLC35F3		chr1:234367135-234367496	S_Shore	Body	-0.198925	9.18991e-09	1.15269e-06
cg04906447	chr1	234458803	SLC35F3;SLC35F3			OpenSea	Body;Body	-0.216106	7.16896e-24	1.21806e-20
cg01730064	chr1	235362916	ARID4B;ARID4B			OpenSea	Body;Body	-0.166377	2.09977e-14	7.14787e-12
cg20461262	chr1	235720995	GNG4;GNG4;GNG4;MIR5096			OpenSea	Body;Body;Body;Body	-0.230962	1.4678e-25	3.55381e-22
cg15118816	chr1	237963373	RYR2			OpenSea	Body	-0.120908	7.26287e-09	9.31025e-07
cg11453336	chr1	238014584				OpenSea		-0.185438	1.9843e-15	8.15162e-13
cg14574842	chr1	238116679				OpenSea		-0.128756	4.86019e-13	1.33295e-10
cg27425233	chr1	238563048				OpenSea		-0.103378	8.01125e-11	1.50144e-08
cg07443704	chr1	239472205				OpenSea		-0.163157	3.19379e-17	1.76875e-14
cg06387516	chr1	239568713				OpenSea		0.122595	2.16927e-05	0.00102701
cg20597833	chr1	239982529	CHRM3			OpenSea	5'UTR	-0.182231	5.24777e-16	2.39168e-13
cg25623271	chr1	240656217	GREM2		chr1:240656253-240656720	N_Shore	3'UTR	-0.185415	6.03431e-07	4.79711e-05
cg01809217	chr1	240656342	GREM2		chr1:240656253-240656720	Island	Body	-0.12527	1.12013e-07	1.07969e-05
cg02577267	chr1	240656513	GREM2		chr1:240656253-240656720	Island	Body	-0.206956	1.32914e-07	1.25477e-05
cg22879626	chr1	240656586	GREM2		chr1:240656253-240656720	Island	Body	-0.138934	1.04467e-06	7.73347e-05
cg04391463	chr1	240656667	GREM2		chr1:240656253-240656720	Island	Body	-0.127868	5.35824e-07	4.31858e-05
cg00081729	chr1	240656737	GREM2		chr1:240656253-240656720	S_Shore	Body	-0.197746	1.27348e-08	1.55258e-06
cg21043716	chr1	241432612	RGS7;RGS7;RGS7;RGS7			OpenSea	Body;Body;Body;Body	-0.264457	8.23984e-16	3.62319e-13
cg25820491	chr1	243651063	SDCCAG8		chr1:243650990-243651529	Island	Body	-0.150669	3.96442e-10	6.50339e-08
cg20276962	chr1	243651346	SDCCAG8		chr1:243650990-243651529	Island	Body	-0.172967	2.10033e-10	3.617e-08
cg20979737	chr1	244964768				OpenSea		-0.118542	6.60799e-09	8.54143e-07
cg22350285	chr1	244979266				OpenSea		0.146796	5.14788e-11	1.0044e-08
cg02492835	chr1	245508613	KIF26B			OpenSea	Body	-0.146647	6.21628e-08	6.38252e-06
cg26241591	chr1	246425098	SMYD3;SMYD3			OpenSea	Body;Body	-0.107639	4.26696e-09	5.7375e-07
cg12910806	chr1	246728677	CNST;TFB2M;CNST		chr1:246729207-246730276	N_Shore	TSS1500;Body;TSS1500	0.105106	0.000212113	0.00655633
cg05778370	chr1	246814541	CNST			OpenSea	Body	-0.119803	3.96428e-05	0.0016989
cg07044276	chr1	246859889				OpenSea		-0.277717	5.08843e-11	9.93301e-09
cg07018435	chr1	246860007				OpenSea		-0.295552	5.13837e-11	1.0028e-08
cg09219402	chr1	247282458			chr1:247279204-247279461	S_Shelf		-0.129413	2.10015e-06	0.000141369
cg26060667	chr1	247681242			chr1:247681399-247681951	N_Shore		-0.132745	1.14789e-08	1.41303e-06
cg02713706	chr1	247681749	GCSAML;GCSAML;GCSAML;GCSAML;GCSAML;GCSAML		chr1:247681399-247681951	Island	TSS200;5'UTR;5'UTR;5'UTR;5'UTR;5'UTR	-0.124847	0.000357167	0.00980637
cg27543040	chr1	247802703			chr1:247802738-247803141	N_Shore		-0.146004	3.65378e-08	3.98321e-06
cg02518135	chr1	247802739			chr1:247802738-247803141	Island		-0.156559	5.07804e-08	5.33979e-06
cg25220063	chr1	247802774			chr1:247802738-247803141	Island		-0.145947	2.15077e-11	4.47349e-09
cg25017620	chr1	247802802			chr1:247802738-247803141	Island		-0.123148	1.51663e-09	2.21709e-07
cg15829088	chr1	247802935			chr1:247802738-247803141	Island		-0.13684	0.000131337	0.00448883
cg07200344	chr1	247803009			chr1:247802738-247803141	Island		-0.128747	3.6658e-06	0.000227652
cg25007722	chr1	247803033			chr1:247802738-247803141	Island		-0.133836	8.90941e-06	0.000485806
cg00318631	chr1	247803166			chr1:247802738-247803141	S_Shore		-0.187598	2.3298e-07	2.07123e-05
cg22523072	chr1	248300255				OpenSea		-0.121835	3.86133e-06	0.000237774
cg19503249	chr1	248300479				OpenSea		-0.127907	7.38646e-08	7.43134e-06
cg07726288	chr1	248855278			chr1:248855030-248855470	Island		-0.104814	5.63138e-05	0.00226418
cg08121453	chr1	248855364			chr1:248855030-248855470	Island		-0.11029	1.57083e-05	0.000783522
cg08200026	chr1	248855454			chr1:248855030-248855470	Island		-0.161177	2.62672e-06	0.00017122
cg21411898	chr1	248855456			chr1:248855030-248855470	Island		-0.12092	9.79905e-07	7.31698e-05
cg06362358	chr1	248855545			chr1:248855030-248855470	S_Shore		-0.111549	5.8644e-05	0.00234038
cg04845545	chr10	276809	ZMYND11;ZMYND11;ZMYND11;ZMYND11;ZMYND11;ZMYND11;ZMYND11			OpenSea	Body;Body;Body;Body;Body;Body;Body	-0.13225	7.47499e-19	5.3774e-16
cg06193766	chr10	375391	DIP2C		chr10:372932-373159	S_Shelf	Body	-0.11021	3.30575e-07	2.82012e-05
cg10556349	chr10	835070				OpenSea		-0.149547	2.1342e-06	0.000143151
cg03754605	chr10	1402253	ADARB2		chr10:1404659-1406219	N_Shelf	Body	-0.132827	8.64914e-19	6.17051e-16
cg08971562	chr10	1402293	ADARB2		chr10:1404659-1406219	N_Shelf	Body	-0.270108	1.07421e-30	1.1247e-26
cg24263992	chr10	1758134	ADARB2			OpenSea	Body	-0.138652	1.18882e-14	4.23483e-12
cg03163525	chr10	2357283			chr10:2357248-2357471	Island		-0.122073	2.0534e-05	0.000980844
cg17246535	chr10	2357363			chr10:2357248-2357471	Island		-0.183572	0.0002223	0.00680038
cg18171855	chr10	2543474			chr10:2543463-2544121	Island		-0.16251	2.0734e-05	0.000988571
cg15501526	chr10	2543763			chr10:2543463-2544121	Island		-0.218502	0.000246838	0.00738112
cg11023182	chr10	2543929			chr10:2543463-2544121	Island		-0.162041	1.3582e-05	0.000693227
cg17750572	chr10	2544120			chr10:2543463-2544121	Island		-0.196278	2.06496e-05	0.000985214
cg09577804	chr10	3235532				OpenSea		-0.127925	3.24703e-10	5.40203e-08
cg04778755	chr10	3235569				OpenSea		-0.109382	1.99914e-11	4.18167e-09
cg15607737	chr10	3554653	LOC105376360			OpenSea	Body	-0.168987	4.00589e-15	1.56435e-12
cg25749254	chr10	3823907	KLF6;KLF6;KLF6;KLF6		chr10:3823789-3824017	Island	Body;Body;Body;Body	-0.107246	2.54257e-10	4.31152e-08
cg24287110	chr10	3824687	KLF6;KLF6;KLF6;KLF6		chr10:3823789-3824017	S_Shore	Body;Body;Body;Body	-0.108275	9.99015e-06	0.000534689
cg06754309	chr10	3977396				OpenSea		-0.101099	1.71128e-07	1.57075e-05
cg06183150	chr10	4193830				OpenSea		-0.253461	4.31853e-26	1.1823e-22
cg10503599	chr10	4193868				OpenSea		-0.180104	1.28595e-24	2.55468e-21
cg09761265	chr10	4193914				OpenSea		-0.23552	1.93993e-26	5.67177e-23
cg19165274	chr10	4868328	AKR1E2		chr10:4868125-4868949	Island	TSS200	-0.118965	4.78894e-06	0.000286161
cg20282550	chr10	4868331	AKR1E2		chr10:4868125-4868949	Island	TSS200	-0.116005	2.9549e-06	0.000189362
cg19392551	chr10	4868333	AKR1E2		chr10:4868125-4868949	Island	TSS200	-0.108566	7.08063e-06	0.000400024
cg17158564	chr10	5406890	UCN3			OpenSea	TSS200	-0.121911	4.18186e-08	4.49316e-06
cg26644395	chr10	5407020	UCN3;UCN3			OpenSea	1stExon;5'UTR	-0.130869	1.70899e-09	2.47309e-07
cg12428514	chr10	5407119	UCN3;UCN3			OpenSea	1stExon;5'UTR	-0.152546	3.03755e-08	3.37555e-06
cg22851864	chr10	5688470	ASB13;ASB13			OpenSea	Body;Body	-0.104079	0.000149855	0.00497895
cg12404181	chr10	5688515	ASB13;ASB13			OpenSea	Body;Body	-0.113692	1.93688e-05	0.000934519
cg09361469	chr10	5688620	ASB13;ASB13			OpenSea	Body;Body	-0.121441	3.42958e-05	0.00150437
cg17976390	chr10	6130479	RBM17;RBM17		chr10:6130786-6131774	N_Shore	TSS1500;TSS1500	-0.120083	2.25199e-10	3.8559e-08
cg11591305	chr10	6880353	LINC00707			OpenSea	Body	-0.115579	6.1722e-15	2.31466e-12
cg08584759	chr10	11912126	C10orf47		chr10:11911554-11912432	Island	Body	-0.20053	8.42437e-05	0.00313784
cg06953130	chr10	11912410	C10orf47		chr10:11911554-11912432	Island	3'UTR	-0.176993	9.21451e-05	0.00337471
cg20675702	chr10	13200491			chr10:13203436-13203790	N_Shelf		-0.161567	1.24699e-07	1.18808e-05
cg10548315	chr10	13313621				OpenSea		-0.2259	4.12324e-23	6.12753e-20
cg06186332	chr10	13313693				OpenSea		-0.212527	9.30942e-22	1.09284e-18
cg19335962	chr10	13451855				OpenSea		-0.102054	1.89535e-17	1.09343e-14
cg17967443	chr10	14074664	FRMD4A			OpenSea	Body	-0.170386	4.15246e-19	3.11446e-16
cg15793877	chr10	14216524	FRMD4A			OpenSea	Body	-0.106619	1.03248e-13	3.15185e-11
cg20230179	chr10	14242949	FRMD4A			OpenSea	Body	-0.141882	1.99424e-15	8.18809e-13
cg05657208	chr10	14993673	DCLRE1C;DCLRE1C;DCLRE1C;DCLRE1C		chr10:14995680-14996431	N_Shelf	Body;5'UTR;5'UTR;5'UTR	-0.129091	8.24436e-11	1.54214e-08
cg06224017	chr10	15126559	ACBD7		chr10:15130386-15130913	N_Shelf	Body	-0.102698	3.65351e-07	3.07848e-05
cg16729325	chr10	15461335				OpenSea		-0.108419	1.62714e-06	0.000113544
cg23293205	chr10	15627316	ITGA8;ITGA8			OpenSea	Body;Body	-0.114848	4.57231e-12	1.05558e-09
cg20482920	chr10	15691715	ITGA8;ITGA8			OpenSea	Body;Body	-0.196368	3.50907e-16	1.64673e-13
cg19494249	chr10	18299986	SLC39A12;SLC39A12;SLC39A12;SLC39A12;SLC39A12-AS1			OpenSea	Body;Body;Body;Body;TSS1500	-0.127447	5.14697e-10	8.2992e-08
cg17517709	chr10	18999145			chr10:18999144-18999390	Island		-0.23482	1.91948e-13	5.5993e-11
cg05219051	chr10	18999228			chr10:18999144-18999390	Island		-0.212491	1.60394e-13	4.7323e-11
cg09113440	chr10	18999313			chr10:18999144-18999390	Island		-0.219054	5.77853e-13	1.56432e-10
cg04387820	chr10	18999425			chr10:18999144-18999390	S_Shore		-0.140968	5.75508e-07	4.60394e-05
cg17321329	chr10	19777545	MALRD1			OpenSea	Body	-0.152674	9.08316e-10	1.39052e-07
cg05650586	chr10	19777717	MALRD1			OpenSea	Body	-0.11905	1.75304e-06	0.000121118
cg27014732	chr10	19777735	MALRD1			OpenSea	Body	-0.106491	2.14218e-07	1.92186e-05
cg17177536	chr10	19778008				OpenSea		-0.148624	4.70645e-11	9.24324e-09
cg16382974	chr10	22021354	MLLT10;MLLT10			OpenSea	Body;Body	-0.141085	4.71089e-24	8.44885e-21
cg22312060	chr10	22311832				OpenSea		-0.170779	3.19984e-17	1.76957e-14
cg18537454	chr10	22623213		chr10:22623174-22623174	chr10:22623350-22625875	N_Shore		0.105712	3.28287e-08	3.61755e-06
cg11864574	chr10	22635028	SPAG6;SPAG6		chr10:22634000-22634862	S_Shore	Body;Body	-0.116162	1.49919e-05	0.000753897
cg26981929	chr10	24175498	KIAA1217			OpenSea	5'UTR	-0.128669	1.2163e-08	1.4892e-06
cg08717401	chr10	24387144	KIAA1217			OpenSea	5'UTR	-0.125004	3.2213e-07	2.75687e-05
cg26229043	chr10	24407477	KIAA1217			OpenSea	5'UTR	-0.154572	1.15009e-07	1.10527e-05
cg16907110	chr10	24608565	KIAA1217;KIAA1217;KIAA1217;KIAA1217			OpenSea	Body;Body;Body;Body	-0.125898	5.3839e-19	3.97648e-16
cg22265379	chr10	24608630	KIAA1217;KIAA1217;KIAA1217;KIAA1217			OpenSea	Body;Body;Body;Body	-0.167929	1.84031e-17	1.06247e-14
cg16366546	chr10	24672795	KIAA1217;KIAA1217;KIAA1217			OpenSea	Body;Body;Body	-0.14178	5.87208e-14	1.86687e-11
cg06854478	chr10	24841602				OpenSea		-0.148161	1.37603e-08	1.6614e-06
cg09571345	chr10	26931926	LOC731789			OpenSea	TSS200	-0.144012	0.000159484	0.00522628
cg06960024	chr10	27150529	ABI1;ABI1;ABI1;ABI1		chr10:27149166-27150229	S_Shore	TSS1500;TSS1500;TSS1500;TSS1500	-0.123401	2.10364e-11	4.38486e-09
cg16023943	chr10	27541331	LOC387646		chr10:27541297-27541883	Island	TSS200	-0.181552	7.08091e-16	3.15658e-13
cg15469871	chr10	27541418	LOC387646		chr10:27541297-27541883	Island	TSS200	-0.214616	8.57247e-11	1.5985e-08
cg09289102	chr10	27945903				OpenSea		-0.223956	4.95447e-08	5.22332e-06
cg00623421	chr10	29228186				OpenSea		-0.221137	4.81759e-13	1.32173e-10
cg04888708	chr10	29228320				OpenSea		-0.202707	1.22131e-09	1.82356e-07
cg18115286	chr10	29681408				OpenSea		-0.332927	5.44483e-31	6.11382e-27
cg14001239	chr10	29771743	SVIL;SVIL			OpenSea	Body;Body	-0.120287	1.09235e-06	8.03962e-05
cg17907056	chr10	30638503	MTPAP		chr10:30637961-30638279	S_Shore	TSS1500	-0.138091	1.32522e-07	1.25199e-05
cg13516719	chr10	30638507	MTPAP		chr10:30637961-30638279	S_Shore	TSS1500	-0.112128	1.24974e-06	9.03916e-05
cg21619586	chr10	30870823				OpenSea		-0.159737	2.45344e-24	4.625e-21
cg03188919	chr10	31372663				OpenSea		-0.104665	1.66e-13	4.88466e-11
cg18658046	chr10	34061597	LINC00838			OpenSea	Body	-0.125135	1.42999e-08	1.71985e-06
cg25672060	chr10	34061612				OpenSea		-0.105166	6.35012e-09	8.23697e-07
cg02191862	chr10	34061647				OpenSea		-0.109029	1.17448e-07	1.12578e-05
cg08662620	chr10	34061705				OpenSea		-0.139874	1.82838e-07	1.66618e-05
cg06841052	chr10	34408530	PARD3			OpenSea	Body	-0.130922	4.45333e-05	0.00186626
cg18351448	chr10	34408586	PARD3			OpenSea	Body	-0.107085	1.67927e-05	0.000827383
cg08507588	chr10	34811591	PARD3;PARD3;PARD3;PARD3;PARD3;PARD3;PARD3;PARD3;PARD3;PARD3;PARD3			OpenSea	Body;Body;Body;Body;Body;Body;Body;Body;Body;Body;Body	-0.145907	1.16992e-13	3.53247e-11
cg07506530	chr10	35022125	PARD3;PARD3;PARD3;PARD3;PARD3;PARD3;PARD3;PARD3;PARD3;PARD3;PARD3			OpenSea	Body;Body;Body;Body;Body;Body;Body;Body;Body;Body;Body	-0.131843	4.02523e-11	7.99658e-09
cg06210081	chr10	35507416			chr10:35503808-35504021	S_Shelf		-0.181078	1.73844e-21	1.95204e-18
cg15088646	chr10	37940587			chr10:37940422-37940674	Island		-0.104432	0.000173557	0.00559539
cg15261897	chr10	37969553			chr10:37969136-37970350	Island		-0.111036	2.11058e-06	0.000141947
cg24388762	chr10	37969891			chr10:37969136-37970350	Island		-0.16272	4.87882e-07	3.97686e-05
cg17729868	chr10	42970785	LOC84856		chr10:42971195-42971834	N_Shore	TSS200	-0.123472	2.41141e-11	4.97553e-09
cg16482344	chr10	42970987	LOC84856		chr10:42971195-42971834	N_Shore	Body	-0.189392	3.61197e-08	3.94374e-06
cg27080085	chr10	42971011	LOC84856		chr10:42971195-42971834	N_Shore	Body	-0.133167	4.74604e-08	5.02821e-06
cg01289552	chr10	43571650	RET;RET		chr10:43571939-43573434	N_Shore	TSS1500;TSS1500	-0.108727	2.38674e-07	2.11555e-05
cg14971320	chr10	43699070	RASGEF1A		chr10:43697777-43698177	S_Shore	Body	-0.113265	1.11232e-05	0.000585861
cg25888561	chr10	44163067			chr10:44162850-44163531	Island		-0.115004	4.94953e-06	0.000294335
cg08514530	chr10	44163270			chr10:44162850-44163531	Island		-0.107658	1.84821e-09	2.65816e-07
cg08234653	chr10	44223817			chr10:44223816-44224026	Island		-0.154218	3.27592e-09	4.48985e-07
cg26132114	chr10	44223934			chr10:44223816-44224026	Island		-0.161465	3.21924e-07	2.75602e-05
cg24530234	chr10	44224014			chr10:44223816-44224026	Island		-0.146381	1.40784e-06	0.000100107
cg12316255	chr10	44812316				OpenSea		-0.13994	1.10391e-10	2.01339e-08
cg16237800	chr10	44812542				OpenSea		-0.163509	3.76843e-13	1.05215e-10
cg20268658	chr10	44961090				OpenSea		-0.107836	7.67575e-07	5.91037e-05
cg25317219	chr10	45013429				OpenSea		-0.102532	7.43636e-16	3.29796e-13
cg06188367	chr10	45359611			chr10:45360174-45360526	N_Shore		-0.13089	0.000195761	0.00615307
cg24969520	chr10	45359715			chr10:45360174-45360526	N_Shore		-0.100988	0.000101835	0.00365495
cg20447730	chr10	45719880			chr10:45719712-45720203	Island		-0.160317	8.56104e-05	0.00317729
cg23771956	chr10	45720040			chr10:45719712-45720203	Island		-0.154049	0.000118477	0.00412999
cg04392266	chr10	45720134			chr10:45719712-45720203	Island		-0.171908	3.28468e-05	0.00145273
cg08356855	chr10	48362159	ZNF488			OpenSea	5'UTR	-0.100855	6.34237e-12	1.43305e-09
cg12450316	chr10	48362170	ZNF488			OpenSea	5'UTR	-0.148997	1.12698e-14	4.02934e-12
cg14335249	chr10	49714833	ARHGAP22;ARHGAP22;ARHGAP22;ARHGAP22			OpenSea	Body;Body;Body;Body	-0.120839	3.33649e-13	9.3831e-11
cg05596621	chr10	50344077			chr10:50339890-50340178	S_Shelf		-0.103871	3.51565e-06	0.000219967
cg10861731	chr10	50395528	C10orf128			OpenSea	Body	-0.10669	0.000289501	0.00834167
cg02562448	chr10	50616670				OpenSea		-0.154921	8.64107e-05	0.00320147
cg27157189	chr10	52650860				OpenSea		-0.165481	8.44334e-12	1.87227e-09
cg04605697	chr10	53149243	PRKG1;PRKG1			OpenSea	Body;Body	-0.179613	1.81571e-15	7.51482e-13
cg17334937	chr10	54538305				OpenSea		-0.10505	0.000218254	0.00670546
cg03716984	chr10	54538505				OpenSea		-0.215607	2.30496e-08	2.6332e-06
cg07745596	chr10	54538682				OpenSea		-0.121262	2.06045e-08	2.38267e-06
cg06836435	chr10	54538699				OpenSea		-0.149175	6.97191e-09	8.96694e-07
cg11608646	chr10	54631333			chr10:54631211-54631426	Island		-0.202313	1.49659e-10	2.66252e-08
cg27527887	chr10	55086316				OpenSea		-0.157702	4.09195e-05	0.00174282
cg07903036	chr10	57876642				OpenSea		-0.105727	3.45595e-08	3.78888e-06
cg24546349	chr10	58346379				OpenSea		-0.108679	9.08097e-09	1.14106e-06
cg03866447	chr10	60723029				OpenSea		-0.153868	7.52567e-12	1.68421e-09
cg17307051	chr10	61569177	CCDC6			OpenSea	Body	-0.179216	1.34223e-17	7.93236e-15
cg04827594	chr10	61874573	ANK3;ANK3;ANK3;ANK3			OpenSea	Body;Body;Body;Body	-0.128037	1.34559e-10	2.41327e-08
cg27357306	chr10	63657059				OpenSea		-0.103441	0.000180235	0.0057613
cg13238680	chr10	65733273			chr10:65733267-65733576	Island		-0.134179	1.57621e-05	0.000785803
cg19573236	chr10	65733388			chr10:65733267-65733576	Island		-0.174284	9.10915e-05	0.00334197
cg15167429	chr10	65733451			chr10:65733267-65733576	Island		-0.158644	1.6082e-07	1.48581e-05
cg11034911	chr10	65733575			chr10:65733267-65733576	Island		-0.101008	1.61922e-05	0.000803571
cg17685830	chr10	65736347			chr10:65733267-65733576	S_Shelf		-0.138922	5.65261e-17	3.0162e-14
cg07816205	chr10	68346046	CTNNA3;CTNNA3			OpenSea	Body;Body	-0.135464	5.20364e-10	8.38649e-08
cg24903860	chr10	69548493				OpenSea		-0.145355	1.0901e-27	4.3312e-24
cg07641033	chr10	69597799	DNAJC12;DNAJC12;DNAJC12;DNAJC12			OpenSea	1stExon;1stExon;5'UTR;5'UTR	0.167562	4.94959e-06	0.000294335
cg04141477	chr10	71502792				OpenSea		-0.130022	9.19114e-13	2.41311e-10
cg18601661	chr10	71548672				OpenSea		-0.222736	5.49033e-25	1.17834e-21
cg11973873	chr10	71867147	H2AFY2			OpenSea	Body	-0.177606	3.07246e-25	6.92e-22
cg21309109	chr10	71867155	H2AFY2			OpenSea	Body	-0.309118	6.83175e-29	3.89198e-25
cg27309294	chr10	71867356	H2AFY2			OpenSea	Body	-0.356602	8.31137e-25	1.7264e-21
cg17364672	chr10	72014868	NPFFR1		chr10:72014777-72015696	Island	Body	-0.131467	2.19631e-06	0.000146619
cg13585930	chr10	72027357	NPFFR1	chr10:72027304-72027304		OpenSea	TSS1500	-0.115401	2.6124e-16	1.25638e-13
cg09122655	chr10	72027576	NPFFR1	chr10:72027304-72027304		OpenSea	TSS1500	-0.188316	4.13314e-21	4.33325e-18
cg16352527	chr10	72476178	ADAMTS14;ADAMTS14			OpenSea	Body;Body	-0.105986	1.03492e-06	7.66937e-05
cg06441362	chr10	73136972			chr10:73136971-73137352	Island		-0.104221	1.24685e-05	0.00064483
cg24487372	chr10	73137135			chr10:73136971-73137352	Island		-0.102741	3.00787e-05	0.00134918
cg10676600	chr10	73246475	CDH23;CDH23;CDH23;CDH23;CDH23			OpenSea	Body;Body;Body;Body;Body	-0.230552	1.46008e-25	3.5462e-22
cg23983208	chr10	73565812	CDH23		chr10:73565569-73565827	Island	Body	-0.111158	1.66641e-08	1.97174e-06
cg17641566	chr10	73565966	CDH23		chr10:73565569-73565827	S_Shore	Body	-0.130158	3.4366e-10	5.6942e-08
cg01839993	chr10	74034644	DDIT4		chr10:74033167-74034698	Island	Body	-0.194288	2.73858e-20	2.50803e-17
cg10592592	chr10	74034663	DDIT4		chr10:74033167-74034698	Island	Body	-0.163238	2.59671e-20	2.3894e-17
cg20897136	chr10	74034667	DDIT4		chr10:74033167-74034698	Island	Body	-0.19387	1.01182e-26	3.19975e-23
cg04833713	chr10	74871078	NUDT13			OpenSea	5'UTR	-0.11179	1.08168e-07	1.04718e-05
cg09799795	chr10	75973516	ADK;ADK;ADK;ADK			OpenSea	Body;Body;Body;Body	-0.136344	1.42175e-15	5.99641e-13
cg15971442	chr10	76660199	KAT6B;KAT6B;KAT6B			OpenSea	Body;Body;Body	-0.104116	8.89102e-08	8.78085e-06
cg08995871	chr10	76803361	DUPD1		chr10:76803360-76803857	Island	Body	-0.144388	4.22201e-15	1.64048e-12
cg14462779	chr10	76803669	DUPD1		chr10:76803360-76803857	Island	Body	-0.138214	5.91334e-10	9.4212e-08
cg01390419	chr10	76803856	DUPD1		chr10:76803360-76803857	Island	Body	-0.157878	6.85035e-10	1.07374e-07
cg09622269	chr10	76803925	DUPD1		chr10:76803360-76803857	S_Shore	Body	-0.151546	5.46489e-12	1.24495e-09
cg23711873	chr10	77035993				OpenSea		-0.119601	1.37467e-07	1.29255e-05
cg19950139	chr10	77157195			chr10:77155128-77169600	Island		-0.13558	8.50078e-05	0.00316008
cg23657179	chr10	77165025	C10orf41;C10orf41		chr10:77155128-77169600	Island	Body;Body	-0.166218	9.09302e-08	8.95865e-06
cg15182635	chr10	77165167	C10orf41;C10orf41	chr10:77165098-77165098	chr10:77155128-77169600	Island	Body;Body	-0.153486	1.30588e-06	9.38214e-05
cg00082939	chr10	77165293	C10orf41;C10orf41	chr10:77165098-77165098	chr10:77155128-77169600	Island	Body;Body	-0.199351	5.77593e-10	9.23285e-08
cg01107874	chr10	77165618	C10orf41;C10orf41		chr10:77155128-77169600	Island	Body;Body	-0.102676	1.11547e-07	1.0756e-05
cg19057830	chr10	77165673	C10orf41;C10orf41		chr10:77155128-77169600	Island	Body;Body	-0.145013	8.26454e-08	8.21238e-06
cg15488978	chr10	77166318	C10orf41;C10orf41		chr10:77155128-77169600	Island	Body;Body	-0.115865	0.000120119	0.00417746
cg02587606	chr10	77352231				OpenSea		-0.140686	1.29811e-08	1.57914e-06
cg15969149	chr10	77352287				OpenSea		-0.12353	8.32696e-08	8.27122e-06
cg06579701	chr10	78075279	C10orf11;C10orf11;C10orf11			OpenSea	Body;Body;Body	-0.291176	3.25266e-24	5.97179e-21
cg18941641	chr10	78392320				OpenSea		-0.130474	4.8006e-07	3.9197e-05
cg21518713	chr10	78662878	KCNMA1-AS1;KCNMA1;KCNMA1;KCNMA1;KCNMA1;KCNMA1;KCNMA1			OpenSea	Body;Body;Body;Body;Body;Body;Body	-0.432919	3.17555e-16	1.49839e-13
cg24876368	chr10	79475025			chr10:79470962-79471425	S_Shelf		-0.135681	1.94017e-11	4.0693e-09
cg17293161	chr10	80141089				OpenSea		-0.164577	1.69909e-18	1.15374e-15
cg17107701	chr10	81890160			chr10:81892222-81892640	N_Shelf		-0.27605	3.45715e-19	2.62861e-16
cg09603594	chr10	81890249			chr10:81892222-81892640	N_Shore		-0.311639	1.67319e-24	3.25716e-21
cg02194492	chr10	82049337	MAT1A;MAT1A			OpenSea	1stExon;5'UTR	-0.13568	1.15093e-09	1.72646e-07
cg19423196	chr10	82049429	MAT1A;MAT1A			OpenSea	1stExon;5'UTR	-0.109828	9.39994e-08	9.22467e-06
cg18292394	chr10	82049450	MAT1A			OpenSea	TSS200	-0.140615	8.71248e-10	1.33801e-07
cg08506606	chr10	82295502			chr10:82295501-82296192	Island		-0.135508	2.52642e-10	4.28695e-08
cg24440658	chr10	82295723			chr10:82295501-82296192	Island		-0.183132	6.32074e-10	1.00065e-07
cg15642854	chr10	82295864			chr10:82295501-82296192	Island		-0.167312	3.19806e-14	1.05573e-11
cg09623377	chr10	82296191	SH2D4B		chr10:82295501-82296192	Island	TSS1500	-0.159147	3.89664e-10	6.39898e-08
cg01507241	chr10	82356656	SH2D4B;SH2D4B			OpenSea	Body;Body	-0.121662	1.777e-12	4.43693e-10
cg11338156	chr10	82423899				OpenSea		-0.18716	4.25721e-24	7.67069e-21
cg10952765	chr10	82841950				OpenSea		-0.16269	3.42597e-14	1.12712e-11
cg16072391	chr10	83910411	NRG3;NRG3;NRG3			OpenSea	Body;Body;Body	-0.113273	1.17032e-09	1.75216e-07
cg16677969	chr10	85677559				OpenSea		-0.128757	1.80036e-05	0.00087701
cg16706349	chr10	85836590				OpenSea		-0.169818	2.95261e-22	3.8127e-19
cg16807687	chr10	85974018	PCDH21			OpenSea	Body	-0.126935	4.62021e-08	4.909e-06
cg16928034	chr10	85974024	CDHR1;CDHR1			OpenSea	Body;Body	-0.215926	2.62288e-10	4.43604e-08
cg12353636	chr10	85974086	PCDH21			OpenSea	Body	-0.162934	5.40268e-08	5.633e-06
cg00169964	chr10	85974172	PCDH21			OpenSea	Body	-0.178663	4.50496e-10	7.32651e-08
cg05375443	chr10	85997426	LRIT1		chr10:85997109-85997427	Island	Body	-0.103376	4.39914e-09	5.89623e-07
cg19037893	chr10	85997517	LRIT1		chr10:85997109-85997427	S_Shore	Body	-0.118209	9.60569e-11	1.77113e-08
cg02698580	chr10	86016643	RGR;RGR;RGR			OpenSea	Body;Body;Body	-0.240282	2.7517e-10	4.63571e-08
cg22030847	chr10	86027786				OpenSea		-0.203164	3.14529e-18	2.06342e-15
cg15881077	chr10	86308998				OpenSea		-0.158494	2.45478e-20	2.26688e-17
cg21216024	chr10	86425824				OpenSea		-0.143519	6.03347e-19	4.42671e-16
cg14078244	chr10	87860435	GRID1			OpenSea	Body	-0.102285	9.69121e-16	4.22066e-13
cg19241051	chr10	87870434	GRID1			OpenSea	Body	-0.196529	1.15926e-17	6.93033e-15
cg10639605	chr10	88049507	GRID1			OpenSea	Body	-0.173739	6.09269e-16	2.75569e-13
cg23170988	chr10	88720216	SNCG			OpenSea	Body	-0.346978	2.15661e-28	1.03142e-24
cg11795728	chr10	89395643				OpenSea		-0.114551	1.60943e-10	2.84758e-08
cg15972243	chr10	90343435	RNLS;RNLS		chr10:90342528-90343221	S_Shore	TSS1500;TSS1500	-0.129544	2.37863e-13	6.83827e-11
cg18783033	chr10	90488297	LIPK			OpenSea	Body	-0.182914	7.54558e-21	7.57274e-18
cg09822170	chr10	90734584	ACTA2			OpenSea	5'UTR	-0.16815	1.18092e-09	1.76734e-07
cg07153053	chr10	90984672	LIPA;LIPA;LIPA			OpenSea	Body;Body;Body	-0.127989	8.96314e-09	1.12771e-06
cg18775580	chr10	91108345				OpenSea		-0.14013	1.10559e-10	2.01597e-08
cg22475676	chr10	91179508	IFIT5			OpenSea	3'UTR	-0.116569	6.28456e-12	1.42123e-09
cg14807565	chr10	94179972			chr10:94180315-94180754	N_Shore		-0.157161	2.76675e-12	6.64895e-10
cg18303477	chr10	94180046			chr10:94180315-94180754	N_Shore		-0.11211	1.41001e-11	3.02533e-09
cg09813769	chr10	94980851				OpenSea		-0.15622	4.53181e-10	7.36245e-08
cg13453403	chr10	95681234				OpenSea		-0.164197	9.7063e-20	8.15542e-17
cg23361930	chr10	96943842			chr10:96943195-96943737	S_Shore		-0.197162	2.02982e-12	5.01007e-10
cg18914094	chr10	98173417	TLL2			OpenSea	Body	-0.168922	2.18579e-12	5.35581e-10
cg04695208	chr10	98785628	SLIT1			OpenSea	Body	-0.387534	1.09819e-33	2.36348e-29
cg13194247	chr10	98841272	SLIT1			OpenSea	Body	-0.10776	7.72168e-17	4.03684e-14
cg18377924	chr10	99178117				OpenSea		-0.104925	5.6846e-09	7.4529e-07
cg04869006	chr10	99178421				OpenSea		-0.108857	1.64441e-09	2.38676e-07
cg11946630	chr10	99734081	CRTAC1			OpenSea	Body	-0.177132	7.7154e-11	1.44985e-08
cg07091678	chr10	99734120	CRTAC1			OpenSea	Body	-0.212241	5.7425e-13	1.55629e-10
cg19479373	chr10	99734154	CRTAC1			OpenSea	Body	-0.226141	1.62424e-11	3.45058e-09
cg19421526	chr10	99734513	CRTAC1			OpenSea	Body	-0.13201	2.06042e-10	3.56253e-08
cg03379552	chr10	99734662	CRTAC1			OpenSea	Body	-0.196314	3.66791e-15	1.44548e-12
cg06324373	chr10	99734805	CRTAC1			OpenSea	Body	-0.217938	9.54648e-14	2.93741e-11
cg27110886	chr10	99734912	CRTAC1			OpenSea	Body	-0.176295	1.06195e-13	3.23166e-11
cg23504719	chr10	99735010	CRTAC1			OpenSea	Body	-0.213131	1.80248e-17	1.04296e-14
cg23245905	chr10	99735133	CRTAC1			OpenSea	Body	-0.270684	2.53633e-15	1.02349e-12
cg08930881	chr10	99735202	CRTAC1			OpenSea	Body	-0.229935	1.98785e-09	2.84159e-07
cg08977581	chr10	99805341				OpenSea		-0.135291	1.9897e-09	2.84372e-07
cg00004105	chr10	100022608	LOXL4			OpenSea	Body	-0.130624	3.75256e-21	3.98274e-18
cg19877430	chr10	100424450	HPSE2;HPSE2;HPSE2;HPSE2			OpenSea	Body;Body;Body;Body	-0.169976	1.30893e-17	7.75331e-15
cg19103219	chr10	101287059			chr10:101287162-101287920	N_Shore		0.119509	1.55934e-09	2.27523e-07
cg15966747	chr10	102322694			chr10:102322555-102322759	Island		-0.200959	1.10803e-11	2.40741e-09
cg24020986	chr10	102324667			chr10:102322555-102322759	S_Shore		0.131298	2.85722e-11	5.82863e-09
cg16342193	chr10	102329863				OpenSea		-0.221379	1.45405e-23	2.34214e-20
cg06529416	chr10	102381881				OpenSea		-0.128926	5.85047e-10	9.34217e-08
cg05929294	chr10	102431794			chr10:102430697-102431119	S_Shore		-0.169102	3.22203e-10	5.36621e-08
cg03286031	chr10	102592366			chr10:102590122-102590402	S_Shore		-0.111944	5.48373e-08	5.70752e-06
cg04984663	chr10	102632048				OpenSea		-0.175976	4.07314e-27	1.41515e-23
cg05593775	chr10	102778743	PDZD7		chr10:102778604-102778922	Island	Body	-0.149109	1.81068e-11	3.81839e-09
cg13591848	chr10	102789894	SFXN3;PDZD7		chr10:102789777-102789994	Island	TSS1500;Body	-0.139803	4.44831e-05	0.00186446
cg25337631	chr10	103500093				OpenSea		-0.131598	6.69826e-06	0.000381313
cg23223933	chr10	103603292	KCNIP2;KCNIP2;KCNIP2;KCNIP2;KCNIP2;KCNIP2		chr10:103603166-103603642	Island	1stExon;1stExon;1stExon;1stExon;1stExon;1stExon	-0.239613	8.97616e-19	6.38032e-16
cg19171660	chr10	103649718	C10orf76			OpenSea	Body	-0.1933	2.60506e-18	1.72508e-15
cg19244064	chr10	103991857	PITX3		chr10:103990213-103991829	S_Shore	5'UTR	-0.200855	5.2536e-25	1.13381e-21
cg15496816	chr10	104144006				OpenSea		-0.161515	2.00464e-24	3.84443e-21
cg06996423	chr10	105236233	CALHM3		chr10:105232921-105233456	S_Shelf	Body	-0.149688	6.27487e-23	9.07023e-20
cg12477923	chr10	105365600	SH3PXD2A		chr10:105361784-105362188	S_Shelf	Body	-0.183573	6.3607e-21	6.46737e-18
cg06994898	chr10	105512519	SH3PXD2A;SH3PXD2A-AS1			OpenSea	Body;Body	-0.153	9.84166e-11	1.81162e-08
cg21794496	chr10	105899154	CFAP43			OpenSea	Body	-0.247644	1.5002e-09	2.19679e-07
cg20385585	chr10	106374179				OpenSea		-0.151478	2.05311e-12	5.05467e-10
cg07452029	chr10	106374361				OpenSea		-0.136772	3.14273e-20	2.84453e-17
cg23116789	chr10	109413926				OpenSea		0.101136	0.000314106	0.00887581
cg10586836	chr10	111738346	ADD3-AS1			OpenSea	Body	-0.158909	1.32177e-28	6.8686e-25
cg04195145	chr10	111952461				OpenSea		-0.1475	5.34939e-15	2.02769e-12
cg13017345	chr10	111966029	MXI1		chr10:111967428-111970723	N_Shore	TSS1500	-0.165138	1.63697e-15	6.81878e-13
cg05140650	chr10	111966033	MXI1		chr10:111967428-111970723	N_Shore	TSS1500	-0.172546	9.39702e-16	4.10175e-13
cg07262395	chr10	111966094	MXI1		chr10:111967428-111970723	N_Shore	TSS1500	-0.204137	2.07162e-12	5.09215e-10
cg05464378	chr10	112317116				OpenSea		-0.176461	1.31509e-07	1.24393e-05
cg08605900	chr10	112888790				OpenSea		-0.134328	4.49483e-09	6.01053e-07
cg10176717	chr10	112888974				OpenSea		-0.152411	2.27805e-12	5.56252e-10
cg10926360	chr10	112902090				OpenSea		-0.137344	6.30811e-08	6.46224e-06
cg13976755	chr10	114325410	VTI1A			OpenSea	Body	-0.17926	1.79576e-18	1.21725e-15
cg26743587	chr10	114993079				OpenSea		-0.144167	4.56737e-17	2.466e-14
cg20703003	chr10	115860280			chr10:115860679-115861093	N_Shore		-0.110356	8.19313e-08	8.15113e-06
cg16734433	chr10	115860297			chr10:115860679-115861093	N_Shore		-0.147635	1.6674e-09	2.41741e-07
cg24756403	chr10	115860310			chr10:115860679-115861093	N_Shore		-0.104537	1.21794e-08	1.49038e-06
cg16550453	chr10	115939018	TDRD1		chr10:115938962-115939292	Island	TSS200	-0.156964	2.08928e-11	4.35845e-09
cg27547703	chr10	115939024	TDRD1		chr10:115938962-115939292	Island	TSS200	-0.151358	8.75182e-11	1.6292e-08
cg26600802	chr10	115939115	TDRD1;TDRD1		chr10:115938962-115939292	Island	1stExon;5'UTR	-0.145772	6.72714e-12	1.51557e-09
cg08098017	chr10	115939191	TDRD1		chr10:115938962-115939292	Island	5'UTR	-0.104376	6.32451e-17	3.35164e-14
cg02635786	chr10	115939284	TDRD1		chr10:115938962-115939292	Island	5'UTR	-0.112833	2.3675e-06	0.000156349
cg10734382	chr10	116454641				OpenSea		-0.433895	3.45732e-34	9.23676e-30
cg00177239	chr10	116581112	FAM160B1;FAM160B1		chr10:116581522-116582434	N_Shore	TSS1500;TSS1500	0.219729	1.3896e-17	8.16868e-15
cg08206898	chr10	116581183	FAM160B1;FAM160B1		chr10:116581522-116582434	N_Shore	TSS1500;TSS1500	0.193885	1.44685e-12	3.66695e-10
cg07216976	chr10	116581248	FAM160B1;FAM160B1		chr10:116581522-116582434	N_Shore	TSS1500;TSS1500	0.338051	3.50735e-18	2.29125e-15
cg09944435	chr10	116637130	FAM160B1			OpenSea	Body	-0.129847	1.67996e-14	5.81793e-12
cg13329723	chr10	118084243	C10orf96			OpenSea	5'UTR	-0.109772	7.46883e-06	0.000418507
cg03472000	chr10	118084320	C10orf96			OpenSea	5'UTR	-0.124034	1.14516e-05	0.000600871
cg02721176	chr10	118084587	C10orf96			OpenSea	Body	-0.116547	0.000365392	0.00997782
cg11069748	chr10	118569479				OpenSea		-0.196827	1.66185e-18	1.13143e-15
cg00875849	chr10	118569527				OpenSea		-0.170023	8.3399e-17	4.32502e-14
cg17667035	chr10	118569608				OpenSea		-0.199919	1.6285e-21	1.84733e-18
cg03524147	chr10	119138665			chr10:119133803-119135632	S_Shelf		-0.109045	5.81024e-09	7.60542e-07
cg03445591	chr10	119866207	CASC2;CASC2			OpenSea	Body;Body	-0.129513	1.40115e-12	3.55813e-10
cg09439867	chr10	120018076				OpenSea		0.105888	3.34673e-10	5.56075e-08
cg15340455	chr10	120386645				OpenSea		-0.325752	4.58257e-27	1.55723e-23
cg04184264	chr10	121362318				OpenSea		-0.197223	5.02421e-18	3.17768e-15
cg10087780	chr10	121837310				OpenSea		-0.11248	9.99467e-05	0.00360011
cg11532477	chr10	122096751				OpenSea		-0.125324	7.61625e-12	1.7035e-09
cg07991335	chr10	122584376	WDR11-AS1;MIR5694			OpenSea	Body;Body	-0.140681	3.29486e-19	2.52003e-16
cg21759440	chr10	122699892	MIR5694			OpenSea	Body	-0.142969	3.99345e-13	1.10937e-10
cg20713769	chr10	123422781				OpenSea		-0.267261	1.36936e-19	1.11679e-16
cg26227970	chr10	123456525				OpenSea		-0.183817	6.65964e-22	7.99961e-19
cg01284858	chr10	123902371	TACC2;TACC2;TACC2;TACC2;TACC2			OpenSea	5'UTR;Body;Body;Body;Body	-0.139092	2.77793e-17	1.55624e-14
cg23304023	chr10	123949949	TACC2;TACC2;TACC2;TACC2			OpenSea	Body;Body;Body;Body	-0.104783	8.25105e-06	0.000455602
cg02588889	chr10	124829211				OpenSea		-0.110868	9.10811e-11	1.68702e-08
cg01266390	chr10	125034002				OpenSea		-0.122672	1.37857e-07	1.29565e-05
cg13415566	chr10	125423240			chr10:125425495-125426642	N_Shelf		-0.136022	5.45011e-14	1.74345e-11
cg13793262	chr10	125447554	GPR26			OpenSea	Body	-0.108874	9.09543e-14	2.80531e-11
cg05906144	chr10	125521535	CPXM2			OpenSea	Body	-0.122524	1.70433e-05	0.000837972
cg20530855	chr10	125755151		chr10:125754916-125754916	chr10:125751132-125751984	S_Shelf		-0.112139	5.36051e-11	1.04273e-08
cg05803853	chr10	125996466				OpenSea		-0.104462	5.03467e-11	9.83798e-09
cg23999801	chr10	126254661	LHPP;LHPP			OpenSea	Body;Body	-0.158388	1.07584e-20	1.05378e-17
cg20435097	chr10	126320824	FAM53B			OpenSea	Body	-0.118275	2.4366e-08	2.76604e-06
cg21638110	chr10	126430141	FAM53B	chr10:126429723-126429723	chr10:126431314-126433285	N_Shore	5'UTR	-0.136098	2.89853e-17	1.61912e-14
cg05080132	chr10	126833921	CTBP2;CTBP2;CTBP2;CTBP2			OpenSea	5'UTR;5'UTR;5'UTR;5'UTR	-0.113236	1.32999e-12	3.39409e-10
cg05189127	chr10	127059333				OpenSea		-0.236337	4.02784e-13	1.11812e-10
cg15794873	chr10	127059374				OpenSea		-0.154843	2.04057e-10	3.53215e-08
cg19049077	chr10	127407606	C10orf137		chr10:127407627-127408566	N_Shore	TSS1500	-0.113541	9.78289e-05	0.00353724
cg05670995	chr10	127462896	MMP21		chr10:127462230-127462987	Island	Body	-0.121554	1.21106e-05	0.000629228
cg02805354	chr10	127850048	ADAM12;ADAM12;ADAM12;ADAM12;ADAM12			OpenSea	Body;Body;Body;Body;Body	-0.149524	0.00011048	0.00390204
cg26846391	chr10	129362400				OpenSea		-0.122362	2.24414e-16	1.09422e-13
cg01199228	chr10	129448059				OpenSea		-0.198855	9.68067e-23	1.35876e-19
cg11867197	chr10	129493045				OpenSea		-0.186602	8.85756e-27	2.84757e-23
cg16087940	chr10	129947807			chr10:129947728-129949099	Island		0.168221	5.28177e-08	5.52627e-06
cg08830641	chr10	129976634				OpenSea		-0.165203	3.57401e-18	2.3289e-15
cg09953287	chr10	130009413			chr10:130008558-130009620	Island		-0.100159	5.5276e-05	0.00223009
cg15253376	chr10	130122694				OpenSea		-0.109983	5.96043e-06	0.000344988
cg07256869	chr10	131687765	EBF3		chr10:131686365-131686595	S_Shore	Body	-0.139152	6.91642e-15	2.57435e-12
cg21543705	chr10	131688092	EBF3	chr10:131688064-131688064	chr10:131686365-131686595	S_Shore	Body	-0.167935	5.33172e-17	2.8548e-14
cg04309849	chr10	131843517			chr10:131843516-131844219	Island		-0.247821	1.00383e-24	2.04671e-21
cg09602803	chr10	131843597			chr10:131843516-131844219	Island		-0.335734	2.91488e-21	3.16301e-18
cg07366506	chr10	131843725			chr10:131843516-131844219	Island		-0.497109	2.11775e-15	8.66764e-13
cg27102141	chr10	131843798			chr10:131843516-131844219	Island		-0.417941	9.95967e-15	3.59745e-12
cg10053339	chr10	131844047			chr10:131843516-131844219	Island		-0.108874	2.20063e-13	6.35246e-11
cg11433522	chr10	131978113	GLRX3			OpenSea	3'UTR	-0.188686	3.21587e-21	3.47502e-18
cg22740796	chr10	132461281				OpenSea		-0.119864	1.85806e-06	0.000127375
cg08380478	chr10	132683454				OpenSea		-0.104769	1.58107e-05	0.00078802
cg00722041	chr10	132882883				OpenSea		-0.104825	5.33926e-08	5.57664e-06
cg09873544	chr10	132882986				OpenSea		-0.117639	3.99097e-07	3.33778e-05
cg07722678	chr10	133528587				OpenSea		-0.124946	4.06756e-07	3.39304e-05
cg22785391	chr10	133607977	LINC01164			OpenSea	Body	-0.214984	6.34905e-13	1.70725e-10
cg02388416	chr10	133796348	BNIP3		chr10:133794898-133796598	Island	TSS1500	-0.120205	1.53849e-07	1.42856e-05
cg21762589	chr10	133796476	BNIP3		chr10:133794898-133796598	Island	TSS1500	-0.127941	3.12891e-09	4.30435e-07
cg27636330	chr10	133976763	JAKMIP3			OpenSea	Body	-0.138414	1.68189e-08	1.98915e-06
cg12735254	chr10	134062171	STK32C			OpenSea	Body	-0.118473	2.15098e-06	0.000144114
cg13221347	chr10	134062614	STK32C			OpenSea	Body	-0.231376	6.61713e-07	5.19645e-05
cg02139338	chr10	134108333	STK32C			OpenSea	Body	-0.123242	1.82478e-09	2.62691e-07
cg26890480	chr10	134279136				OpenSea		-0.132111	2.58372e-15	1.04152e-12
cg17247873	chr10	134332277				OpenSea		-0.283684	1.36858e-11	2.93969e-09
cg00149455	chr10	134332383				OpenSea		-0.194429	1.31619e-09	1.95318e-07
cg14680921	chr10	134332442				OpenSea		-0.154584	5.9775e-10	9.51365e-08
cg09753644	chr10	134621945			chr10:134622423-134622641	N_Shore		-0.110657	2.48872e-08	2.81901e-06
cg26365014	chr10	134622019			chr10:134622423-134622641	N_Shore		-0.121671	4.77403e-10	7.73004e-08
cg14923370	chr10	134622540			chr10:134622423-134622641	Island		-0.117895	7.28914e-09	9.33775e-07
cg17301379	chr10	134622602			chr10:134622423-134622641	Island		-0.206471	7.80289e-07	5.99872e-05
cg08638769	chr10	134707401	CFAP46			OpenSea	Body	-0.147725	8.11774e-15	2.99213e-12
cg17000480	chr10	134756994	C10orf93		chr10:134755663-134756852	S_Shore	TSS1500	-0.107411	9.45241e-10	1.44136e-07
cg23155965	chr10	134778176			chr10:134778683-134779073	N_Shore		-0.190752	8.13997e-06	0.000450284
cg15681295	chr10	134778286	LINC01168;LINC01166		chr10:134778683-134779073	N_Shore	TSS1500;Body	-0.128496	0.000117248	0.00409627
cg02276826	chr10	134778648			chr10:134778683-134779073	N_Shore		-0.153651	0.000207086	0.00643173
cg00056497	chr10	134785521				OpenSea		-0.11635	6.85284e-06	0.00038893
cg03753683	chr10	134791323			chr10:134791449-134791661	N_Shore		-0.14264	1.06643e-07	1.03398e-05
cg09784428	chr10	134791450			chr10:134791449-134791661	Island		-0.160426	2.56813e-10	4.352e-08
cg27315773	chr10	134791549			chr10:134791449-134791661	Island		-0.158562	1.25116e-09	1.86417e-07
cg00995253	chr10	134853181			chr10:134853083-134853304	Island		-0.123099	6.75294e-06	0.000384228
cg23655160	chr10	134912411	GPR123		chr10:134911976-134912483	Island	Body	-0.133185	1.41568e-16	7.08554e-14
cg21136802	chr10	134915656	ADGRA1;ADGRA1		chr10:134913543-134914039	S_Shore	TSS200;Body	-0.103105	3.93252e-06	0.000241448
cg07907795	chr10	134915739	ADGRA1;ADGRA1		chr10:134913543-134914039	S_Shore	TSS200;Body	-0.107501	1.42871e-06	0.000101395
cg07916654	chr10	134941229	GPR123		chr10:134941925-134943001	N_Shore	Body	-0.104415	1.07282e-06	7.91465e-05
cg19966745	chr10	134965215				OpenSea		-0.112682	1.20321e-07	1.15061e-05
cg19817820	chr10	135013791	KNDC1		chr10:135014703-135015402	N_Shore	Body	-0.112954	2.15769e-08	2.48511e-06
cg01815590	chr10	135020541	KNDC1		chr10:135018677-135019084	S_Shore	Body	-0.100296	2.74346e-08	3.08099e-06
cg26465389	chr10	135060475				OpenSea		-0.155372	1.18872e-08	1.45819e-06
cg03287432	chr10	135060512				OpenSea		-0.166006	2.98917e-09	4.13045e-07
cg25154244	chr10	135060549				OpenSea		-0.113483	8.42151e-10	1.29666e-07
cg14607011	chr10	135171746	C10orf125;C10orf125		chr10:135170645-135171954	Island	TSS1500;TSS1500	-0.103982	1.91732e-09	2.75144e-07
cg25823128	chr10	135373647	SYCE1;SYCE1;SYCE1			OpenSea	Body;5'UTR;Body	-0.109384	2.06389e-07	1.85958e-05
cg16208053	chr10	135379215	SYCE1;SYCE1;SYCE1		chr10:135378883-135379767	Island	TSS200;TSS200;5'UTR	-0.126522	4.89658e-06	0.000291582
cg20087519	chr10	135379242	SYCE1;SYCE1;SYCE1		chr10:135378883-135379767	Island	TSS200;TSS200;5'UTR	-0.122441	1.85046e-06	0.000126943
cg06063171	chr11	190242				OpenSea		-0.181871	1.32505e-15	5.62841e-13
cg23900763	chr11	250924	PSMD13;PSMD13			OpenSea	Body;Body	-0.191151	1.45436e-22	1.96492e-19
cg05600342	chr11	250989	PSMD13;PSMD13			OpenSea	Body;Body	-0.158018	1.10357e-17	6.62296e-15
cg24005722	chr11	390376			chr11:394257-394619	N_Shelf		-0.149486	1.49377e-10	2.65871e-08
cg16362232	chr11	430036	ANO9		chr11:430814-431775	N_Shore	Body	-0.141162	2.91943e-05	0.00131621
cg09703963	chr11	616879	IRF7;IRF7;MUPCDH;IRF7;MUPCDH		chr11:617226-617797	N_Shore	TSS1500;TSS1500;3'UTR;TSS1500;3'UTR	-0.100752	6.36829e-13	1.71082e-10
cg26608305	chr11	925416	AP2A2		chr11:925183-926083	Island	TSS1500	-0.46015	1.14562e-29	8.3736e-26
cg00378658	chr11	1232347			chr11:1228751-1229024	S_Shelf		-0.111448	1.74254e-06	0.000120446
cg01660630	chr11	1432205	BRSK2		chr11:1430939-1431834	S_Shore	Body	0.11136	3.48032e-06	0.000218056
cg08029231	chr11	1536740	HCCA2		chr11:1536729-1536953	Island	Body	-0.154408	2.31858e-21	2.56994e-18
cg10043090	chr11	1536810	HCCA2		chr11:1536729-1536953	Island	Body	-0.190098	1.94821e-22	2.57227e-19
cg25590114	chr11	1661201	HCCA2			OpenSea	Body	-0.150676	7.50261e-09	9.57954e-07
cg10517990	chr11	1661619	HCCA2			OpenSea	Body	-0.104082	1.71671e-12	4.30584e-10
cg08470031	chr11	2423043	TSSC4		chr11:2421040-2422474	S_Shore	TSS1500	-0.127622	3.96993e-11	7.89481e-09
cg05898618	chr11	2555576	KCNQ1;KCNQ1		chr11:2555405-2555618	Island	Body;Body	-0.159003	1.23791e-11	2.67459e-09
cg07506510	chr11	2951911	PHLDA2		chr11:2949788-2951756	S_Shore	TSS1500	-0.100026	6.20062e-15	2.32351e-12
cg16549085	chr11	2951981	PHLDA2		chr11:2949788-2951756	S_Shore	TSS1500	-0.104772	2.22579e-10	3.81357e-08
cg15275313	chr11	3238777	C11orf36		chr11:3239217-3239988	N_Shore	TSS1500	-0.112484	8.59173e-06	0.000471289
cg06479693	chr11	4725650				OpenSea		-0.116767	8.12719e-08	8.0925e-06
cg15698854	chr11	4725706				OpenSea		-0.102825	2.63701e-08	2.97005e-06
cg27390769	chr11	5621691	TRIM6;TRIM6;TRIM6;TRIM6;TRIM6-TRIM34			OpenSea	5'UTR;5'UTR;5'UTR;Body;Body	-0.153989	2.18866e-13	6.32026e-11
cg08101193	chr11	6290951	CCKBR		chr11:6291338-6291558	N_Shore	Body	-0.115205	7.94608e-12	1.77011e-09
cg11812625	chr11	6291339	CCKBR		chr11:6291338-6291558	Island	Body	-0.236112	6.15612e-15	2.30975e-12
cg27443416	chr11	6291447	CCKBR		chr11:6291338-6291558	Island	Body	-0.132921	9.5249e-10	1.45127e-07
cg13580265	chr11	6291625	CCKBR		chr11:6292256-6292693	N_Shore	Body	-0.237967	1.42458e-11	3.0522e-09
cg19364351	chr11	6291879	CCKBR		chr11:6292256-6292693	N_Shore	Body	-0.141463	2.9226e-05	0.00131727
cg04467334	chr11	6291927	CCKBR		chr11:6292256-6292693	N_Shore	Body	-0.11343	0.000247286	0.00739252
cg04077135	chr11	6319991				OpenSea		-0.108611	1.56006e-09	2.27584e-07
cg22062068	chr11	7110074	RBMXL2		chr11:7110132-7111376	N_Shore	TSS200	-0.14999	6.78453e-08	6.88656e-06
cg23916104	chr11	7110083	RBMXL2		chr11:7110132-7111376	N_Shore	TSS200	-0.189014	5.01926e-08	5.28516e-06
cg03302539	chr11	7110133	RBMXL2		chr11:7110132-7111376	Island	TSS200	-0.276463	3.59551e-07	3.03655e-05
cg21949858	chr11	7110145	RBMXL2		chr11:7110132-7111376	Island	TSS200	-0.251758	5.40194e-06	0.000317309
cg22870642	chr11	8076898	TUB			OpenSea	Body	-0.242237	9.09367e-19	6.452e-16
cg16756539	chr11	8230951				OpenSea		-0.506315	1.02443e-38	3.96852e-33
cg13569486	chr11	8290738			chr11:8289532-8290322	S_Shore		-0.143114	0.00012405	0.00429164
cg15740326	chr11	8359793				OpenSea		-0.205536	1.48487e-30	1.47493e-26
cg10575441	chr11	8751837	ST5;ST5;ST5		chr11:8752302-8752549	N_Shore	Body;Body;Body	-0.284002	7.99774e-26	2.07936e-22
cg22620356	chr11	8751949	ST5;ST5;ST5		chr11:8752302-8752549	N_Shore	Body;Body;Body	-0.360936	8.61526e-26	2.19483e-22
cg09997546	chr11	8931473	C11orf17;C11orf17;ST5		chr11:8932573-8933294	N_Shore	TSS1500;TSS1500;5'UTR	-0.10801	0.000149335	0.00496509
cg15696082	chr11	8931543	AKIP1;AKIP1;AKIP1;AKIP1;AKIP1;AKIP1;ST5		chr11:8932573-8933294	N_Shore	TSS1500;TSS1500;TSS1500;TSS1500;TSS1500;TSS1500;5'UTR	-0.101137	5.16928e-05	0.00210925
cg01748991	chr11	10633607	MRVI1;MRVI1;MRVI1;MRVI1;MRVI1;MRVI1			OpenSea	Body;Body;Body;Body;Body;Body	-0.108184	4.18657e-11	8.29159e-09
cg05182892	chr11	11422421	GALNT18			OpenSea	Body	-0.11622	3.9662e-12	9.25861e-10
cg13065008	chr11	12140441	MICAL2;MICAL2;MICAL2			OpenSea	5'UTR;5'UTR;5'UTR	-0.100722	2.69955e-16	1.28949e-13
cg05431947	chr11	12621248				OpenSea		-0.122052	1.96265e-10	3.41023e-08
cg07033475	chr11	13508769				OpenSea		-0.340644	3.0314e-17	1.68847e-14
cg10554915	chr11	13509019				OpenSea		-0.368458	2.84758e-17	1.59181e-14
cg11976911	chr11	13509032				OpenSea		-0.245643	5.08793e-16	2.32431e-13
cg25251204	chr11	14927456			chr11:14926471-14927770	Island		-0.114884	1.68166e-18	1.14291e-15
cg18937875	chr11	14930189			chr11:14926471-14927770	S_Shelf		0.129065	5.97066e-10	9.50471e-08
cg05204300	chr11	14991267	CALCA;CALCA;CALCA;CALCA		chr11:14993452-14993661	N_Shelf	Body;Body;Body;Body	-0.136507	2.16709e-13	6.26264e-11
cg06081951	chr11	14991413	CALCA;CALCA;CALCA		chr11:14993452-14993661	N_Shelf	Body;Body;Body	-0.203745	9.66649e-16	4.21226e-13
cg05190790	chr11	15672856			chr11:15671689-15671914	S_Shore		-0.358779	6.32718e-16	2.85175e-13
cg07805777	chr11	15962932			chr11:15962882-15963223	Island		-0.166401	8.464e-20	7.22217e-17
cg03662997	chr11	15963027			chr11:15962882-15963223	Island		-0.444073	9.97122e-31	1.05829e-26
cg20446948	chr11	15963167			chr11:15962882-15963223	Island		-0.123965	2.7504e-16	1.31154e-13
cg05722568	chr11	16302064	SOX6;SOX6;SOX6;SOX6			OpenSea	Body;Body;Body;Body	-0.103345	0.000290219	0.00835706
cg03864215	chr11	17408437	KCNJ11;KCNJ11;KCNJ11		chr11:17409452-17409692	N_Shore	3'UTR;1stExon;3'UTR	-0.12703	7.76644e-17	4.0575e-14
cg00435553	chr11	17408452	KCNJ11;KCNJ11;KCNJ11		chr11:17410436-17411287	N_Shore	3'UTR;3'UTR;1stExon	-0.129182	2.20894e-20	2.05949e-17
cg14605024	chr11	17586045	OTOG;OTOG			OpenSea	Body;Body	-0.123359	3.60868e-12	8.48022e-10
cg01144436	chr11	17743946			chr11:17740789-17743779	S_Shore		-0.106605	3.51033e-07	2.97661e-05
cg18888461	chr11	18477379	LDHAL6A;LDHAL6A;LDHAL6A;LDHAL6A		chr11:18477298-18477756	Island	1stExon;1stExon;5'UTR;5'UTR	-0.104059	0.00013275	0.00452773
cg25905220	chr11	20088157	NAV2;NAV2;NAV2;NAV2;NAV2			OpenSea	Body;Body;Body;Body;Body	-0.131801	2.03078e-06	0.000137439
cg03744810	chr11	20295944				OpenSea		-0.100894	1.92847e-10	3.35536e-08
cg22153376	chr11	27545919	BDNF-AS;BDNF-AS;BDNF-AS;BDNF-AS;BDNF-AS			OpenSea	Body;Body;Body;Body;Body	-0.112915	9.38949e-15	3.41344e-12
cg09313122	chr11	27827916				OpenSea		-0.210134	2.7281e-12	6.56114e-10
cg26244616	chr11	27955722		chr11:27955713-27955713		OpenSea		-0.113753	1.64419e-11	3.49009e-09
cg17378969	chr11	29540517				OpenSea		-0.214979	3.55101e-14	1.16529e-11
cg07934552	chr11	32355483			chr11:32354760-32355484	Island		-0.117999	4.5825e-14	1.48119e-11
cg02796475	chr11	32395927				OpenSea		-0.331843	3.58105e-25	7.97278e-22
cg08540275	chr11	32417886	WT1;WT1;WT1;WT1;WT1			OpenSea	Body;Body;Body;Body;Body	-0.110348	1.73559e-06	0.00012003
cg03954344	chr11	32417924	WT1;WT1;WT1;WT1;WT1			OpenSea	Body;Body;Body;Body;Body	-0.110723	1.04923e-05	0.000557481
cg13077050	chr11	33680332	C11orf41		chr11:33680219-33680428	Island	Body	-0.127597	3.57967e-06	0.000223197
cg07801620	chr11	34489855	CAT			OpenSea	Body	0.131656	1.24538e-05	0.000644165
cg00894715	chr11	34489880	CAT			OpenSea	Body	0.121	9.02173e-11	1.67301e-08
cg04504043	chr11	34534480	ELF5;ELF5			OpenSea	5'UTR;TSS1500	-0.139958	2.26499e-15	9.21188e-13
cg10305603	chr11	34607820				OpenSea		0.107732	0.000102385	0.00367106
cg12358575	chr11	35940946				OpenSea		-0.101381	1.60821e-08	1.91047e-06
cg02984184	chr11	35966322	LDLRAD3		chr11:35965642-35966454	Island	Body	-0.122816	7.35389e-10	1.14502e-07
cg05078239	chr11	36314222				OpenSea		-0.11055	9.14979e-11	1.69392e-08
cg14065976	chr11	36490814				OpenSea		-0.1418	1.75301e-14	6.05256e-12
cg08721599	chr11	36840001				OpenSea		-0.139471	1.25322e-18	8.70825e-16
cg17200510	chr11	40743861	LRRC4C;LRRC4C			OpenSea	5'UTR;5'UTR	-0.14759	1.61062e-11	3.42352e-09
cg07122404	chr11	41331506	LRRC4C;LRRC4C			OpenSea	5'UTR;5'UTR	-0.133739	3.08357e-16	1.46211e-13
cg26957805	chr11	42035509				OpenSea		-0.121411	1.37219e-05	0.000699519
cg05415146	chr11	42429192				OpenSea		-0.13163	1.42671e-20	1.36131e-17
cg05494220	chr11	43665378				OpenSea		-0.10698	3.44827e-12	8.13288e-10
cg18897401	chr11	44373688				OpenSea		-0.134089	3.65857e-09	4.96598e-07
cg23664926	chr11	44642868				OpenSea		-0.15734	4.89399e-14	1.57531e-11
cg00233028	chr11	44642914				OpenSea		-0.136677	1.20168e-14	4.27867e-12
cg10469774	chr11	44642932				OpenSea		-0.136333	7.52703e-17	3.94306e-14
cg22559398	chr11	44680155				OpenSea		-0.185292	3.92562e-14	1.28279e-11
cg01859616	chr11	44970771	TP53I11;TP53I11		chr11:44971048-44972685	N_Shore	5'UTR;5'UTR	-0.173826	9.80403e-18	5.91585e-15
cg03802998	chr11	44972744	TP53I11;TP53I11		chr11:44971048-44972685	S_Shore	TSS200;TSS200	-0.209751	3.73216e-29	2.29492e-25
cg17046322	chr11	44972791	TP53I11;TP53I11		chr11:44971048-44972685	S_Shore	TSS200;TSS200	-0.149732	1.03837e-21	1.21161e-18
cg06940169	chr11	44972868	TP53I11;TP53I11;TP53I11;TP53I11;TP53I11;TP53I11		chr11:44971048-44972685	S_Shore	TSS1500;TSS200;TSS200;TSS200;TSS1500;TSS1500	-0.107325	2.57061e-17	1.44848e-14
cg01525337	chr11	44972881	TP53I11;TP53I11;TP53I11;TP53I11;TP53I11;TP53I11		chr11:44971048-44972685	S_Shore	TSS1500;TSS200;TSS200;TSS200;TSS1500;TSS1500	-0.167253	2.45856e-22	3.2068e-19
cg16665145	chr11	45166846	PRDM11	chr11:45166793-45166793	chr11:45168618-45169101	N_Shore	Body	-0.100253	1.56739e-10	2.77764e-08
cg25879409	chr11	45255208	PRDM11	chr11:45255111-45255111		OpenSea	3'UTR	-0.229277	8.19777e-24	1.36591e-20
cg06272387	chr11	45565521				OpenSea		-0.132855	1.64965e-10	2.91209e-08
cg09039751	chr11	45672100	CHST1		chr11:45671197-45672412	Island	Body	-0.157988	2.93631e-06	0.000188514
cg15060115	chr11	45672248	CHST1		chr11:45671197-45672412	Island	Body	-0.143764	9.49551e-08	9.31138e-06
cg06859463	chr11	46300215	CREB3L1		chr11:46299544-46300216	Island	Body	-0.157366	1.26487e-26	3.84311e-23
cg12858746	chr11	47235847	DDB2;DDB2		chr11:47236404-47236933	N_Shore	TSS1500;TSS1500	0.140546	1.67054e-07	1.53754e-05
cg19486271	chr11	47235900	DDB2		chr11:47236404-47236933	N_Shore	TSS1500	0.118787	1.18175e-07	1.13218e-05
cg06715854	chr11	48406440				OpenSea		-0.212147	1.0998e-14	3.94067e-12
cg16153919	chr11	50017195				OpenSea		-0.107854	4.46502e-09	5.9775e-07
cg22988148	chr11	55662973				OpenSea		-0.205798	1.2393e-17	7.36336e-15
cg09761846	chr11	57117162	P2RX3		chr11:57117315-57117575	N_Shore	Body	-0.119965	1.11182e-19	9.20319e-17
cg15808924	chr11	57117341	P2RX3		chr11:57117315-57117575	Island	Body	-0.210277	5.44769e-20	4.76383e-17
cg25751788	chr11	57229642	RTN4RL2		chr11:57226766-57228707	S_Shore	Body	-0.121361	2.49929e-08	2.83017e-06
cg25281677	chr11	57248038			chr11:57249946-57250848	N_Shore		-0.116409	9.30108e-17	4.77893e-14
cg10512089	chr11	57408751	MIR130A			OpenSea	Body	0.101824	2.84432e-12	6.82055e-10
cg25490693	chr11	58687672				OpenSea		-0.147719	1.06726e-13	3.24524e-11
cg18852692	chr11	58830191			chr11:58830063-58830739	Island		-0.130684	2.24155e-06	0.000149157
cg09973514	chr11	58830424			chr11:58830063-58830739	Island		-0.164239	2.93945e-07	2.54404e-05
cg24985772	chr11	58830610			chr11:58830063-58830739	Island		-0.16751	1.60176e-08	1.90492e-06
cg12974138	chr11	59325950			chr11:59328137-59328507	N_Shelf		0.165303	2.65906e-11	5.45021e-09
cg18570331	chr11	60101691	MS4A6E			OpenSea	TSS1500	-0.11028	1.43271e-13	4.25464e-11
cg19836423	chr11	60524105	MS4A15;MS4A15			OpenSea	TSS1500;TSS1500	-0.105724	2.66464e-10	4.49882e-08
cg06968712	chr11	60534911	MS4A15;MS4A15		chr11:60534910-60535138	Island	5'UTR;Body	-0.23841	1.28831e-15	5.48439e-13
cg21043727	chr11	60535066	MS4A15;MS4A15		chr11:60534910-60535138	Island	Body;Body	-0.171235	3.46718e-17	1.90518e-14
cg09633579	chr11	61395464	RPLP0P2			OpenSea	Body	-0.183714	4.7952e-25	1.0436e-21
cg02111951	chr11	61544854	C11orf9;C11orf9		chr11:61544727-61545563	Island	Body;Body	-0.256909	9.46673e-13	2.48043e-10
cg05094984	chr11	61544890	MYRF;MYRF		chr11:61544727-61545563	Island	Body;Body	-0.166055	2.1426e-10	3.6857e-08
cg27438304	chr11	61544906	MYRF;MYRF		chr11:61544727-61545563	Island	Body;Body	-0.127767	5.8691e-08	6.06705e-06
cg09226904	chr11	61544986	MYRF;MYRF		chr11:61544727-61545563	Island	Body;Body	-0.152234	8.94387e-12	1.9776e-09
cg24731731	chr11	61545348	C11orf9;C11orf9		chr11:61544727-61545563	Island	Body;Body	-0.203754	2.30869e-13	6.64706e-11
cg05277881	chr11	61975710	SCGB2A1			OpenSea	TSS1500	-0.109971	7.35969e-08	7.40633e-06
cg08884591	chr11	62037191	SCGB2A2			OpenSea	TSS1500	-0.129712	6.7234e-07	5.26702e-05
cg00367567	chr11	62138469	ASRGL1;ASRGL1		chr11:62138621-62138873	N_Shore	Body;Body	-0.193284	3.06656e-08	3.40387e-06
cg14933468	chr11	62138599	ASRGL1;ASRGL1		chr11:62138621-62138873	N_Shore	Body;Body	-0.116275	6.12341e-07	4.85946e-05
cg13298116	chr11	62369859	EML3;MTA2		chr11:62368454-62370491	Island	3'UTR;TSS1500	-0.190962	4.54224e-08	4.8361e-06
cg12765340	chr11	62522365	ZBTB3		chr11:62521370-62521962	S_Shore	TSS1500	-0.104135	1.07217e-15	4.64333e-13
cg15716277	chr11	62537501	TAF6L		chr11:62539001-62539322	N_Shore	TSS1500	-0.210585	7.71041e-26	2.0114e-22
cg08761513	chr11	62676863	CHRM1			OpenSea	3'UTR	-0.111949	1.64285e-18	1.11948e-15
cg10892403	chr11	62676929	CHRM1			OpenSea	3'UTR	-0.114771	3.04889e-15	1.21952e-12
cg17627466	chr11	62676952	CHRM1			OpenSea	3'UTR	-0.191146	1.34302e-20	1.2878e-17
cg22031964	chr11	62677251	CHRM1			OpenSea	Body	-0.148398	1.96887e-12	4.87361e-10
cg16105864	chr11	62788478				OpenSea		-0.228184	1.09181e-21	1.27014e-18
cg10465028	chr11	63753203	OTUB1;OTUB1		chr11:63753414-63754454	N_Shore	TSS200;TSS200	-0.108048	4.97463e-16	2.27523e-13
cg27466845	chr11	64397734	NRXN2;NRXN2;NRXN2		chr11:64397644-64398016	Island	Body;Body;Body	-0.179389	2.43413e-09	3.41404e-07
cg24524285	chr11	64405919	NRXN2;NRXN2;NRXN2		chr11:64405451-64406006	Island	Body;Body;Body	-0.123246	2.02917e-05	0.000971185
cg10821722	chr11	64571899	MEN1;MEN1;MEN1;MEN1;MEN1;MEN1;MAP4K2;MEN1		chr11:64570248-64570901	S_Shore	Body;Body;Body;Body;Body;Body;TSS1500;Body	-0.123209	4.25006e-15	1.64808e-12
cg09112150	chr11	64828802				OpenSea		-0.135705	6.12984e-14	1.94483e-11
cg13853761	chr11	64863232	C11orf2		chr11:64863698-64863980	N_Shore	TSS1500	-0.164993	3.23772e-13	9.13516e-11
cg12424468	chr11	64863373	C11orf2		chr11:64863698-64863980	N_Shore	TSS1500	-0.140024	6.73654e-10	1.05933e-07
cg20051094	chr11	65236397				OpenSea		-0.155769	1.05172e-18	7.37418e-16
cg21584461	chr11	65314913	LTBP3;LTBP3;LTBP3		chr11:65314912-65315476	Island	Body;Body;Body	-0.288658	3.34545e-26	9.43185e-23
cg23272978	chr11	65315030	LTBP3;LTBP3;LTBP3		chr11:65314912-65315476	Island	Body;Body;Body	-0.428445	1.01025e-18	7.11563e-16
cg07408779	chr11	65315205	LTBP3;LTBP3;LTBP3		chr11:65314912-65315476	Island	Body;Body;Body	-0.158109	3.46152e-14	1.13737e-11
cg16327477	chr11	65315284	LTBP3;LTBP3;LTBP3		chr11:65314912-65315476	Island	Body;Body;Body	-0.191712	3.67663e-22	4.66215e-19
cg20210376	chr11	65315466	LTBP3;LTBP3;LTBP3		chr11:65314912-65315476	Island	Body;Body;Body	-0.291539	1.24202e-24	2.48013e-21
cg09801334	chr11	65315625	LTBP3;LTBP3;LTBP3		chr11:65313843-65314455	S_Shore	Body;Body;Body	-0.166488	2.97888e-22	3.84022e-19
cg23743554	chr11	65321226	LTBP3;LTBP3;LTBP3		chr11:65321225-65321823	Island	Body;Body;Body	-0.113363	8.30291e-05	0.00309969
cg24716530	chr11	65321342	LTBP3;LTBP3;LTBP3		chr11:65321225-65321823	Island	Body;Body;Body	-0.10374	1.04178e-05	0.000554245
cg19332572	chr11	65321591	LTBP3;LTBP3;LTBP3		chr11:65321225-65321823	Island	Body;Body;Body	-0.111851	0.000126355	0.00435448
cg08195411	chr11	65512136				OpenSea		-0.120297	1.40352e-11	3.01224e-09
cg03695871	chr11	65547172	DKFZp761E198		chr11:65547499-65549261	N_Shore	1stExon	0.149895	6.06292e-09	7.89881e-07
cg14591730	chr11	65902164	PACS1			OpenSea	Body	-0.185843	4.16566e-19	3.12134e-16
cg25123083	chr11	65902172	PACS1			OpenSea	Body	-0.162374	4.13628e-23	6.12753e-20
cg25189059	chr11	66197971				OpenSea		-0.102499	3.28266e-13	9.25185e-11
cg11525980	chr11	66650515	PC;PC;PC			OpenSea	5'UTR;5'UTR;5'UTR	-0.179994	2.79853e-20	2.55689e-17
cg22344122	chr11	66839085	RHOD		chr11:66838918-66839192	Island	3'UTR	-0.178375	2.44415e-12	5.93814e-10
cg18043888	chr11	66839187	RHOD		chr11:66838918-66839192	Island	3'UTR	-0.170831	7.17963e-14	2.2539e-11
cg00023919	chr11	66839191	RHOD		chr11:66838918-66839192	Island	3'UTR	-0.213859	2.53474e-16	1.22207e-13
cg23725454	chr11	67350195	GSTP1		chr11:67350928-67351953	N_Shore	TSS1500	0.11126	0.000316585	0.00892491
cg08571680	chr11	67407505	TBX10			OpenSea	TSS1500	-0.172449	1.72489e-21	1.93964e-18
cg22385463	chr11	67407517	TBX10			OpenSea	TSS1500	-0.13174	5.7664e-18	3.61171e-15
cg16079681	chr11	67499111				OpenSea		-0.10259	6.64034e-06	0.000378433
cg11200858	chr11	67772273	UNC93B1		chr11:67770426-67771629	S_Shore	TSS1500	-0.100387	8.26196e-14	2.56355e-11
cg11117460	chr11	67982542			chr11:67980011-67982068	S_Shore		-0.14019	2.05847e-12	5.06626e-10
cg25548966	chr11	68351732	PPP6R3;PPP6R3;PPP6R3;PPP6R3;PPP6R3;PPP6R3			OpenSea	Body;Body;Body;Body;Body;Body	-0.318008	1.82422e-30	1.78907e-26
cg00882418	chr11	68400491				OpenSea		-0.144336	6.21476e-17	3.30025e-14
cg03494790	chr11	68811758				OpenSea		-0.119049	4.36523e-14	1.41866e-11
cg23478547	chr11	69259265			chr11:69258149-69258544	S_Shore		-0.134335	2.06758e-10	3.57331e-08
cg07241660	chr11	69259336			chr11:69258149-69258544	S_Shore		-0.232609	3.92506e-18	2.53844e-15
cg16481667	chr11	70023578	ANO1;ANO1		chr11:70023057-70023304	S_Shore	Body;Body	-0.318786	1.42548e-28	7.26598e-25
cg17337267	chr11	70295241				OpenSea		-0.16864	5.34852e-13	1.45656e-10
cg10851168	chr11	70317508	SHANK2;SHANK2			OpenSea	3'UTR;3'UTR	-0.108593	2.87633e-11	5.86453e-09
cg19266156	chr11	70642823	SHANK2			OpenSea	Body	-0.133089	9.07249e-09	1.14036e-06
cg11999601	chr11	70670999	SHANK2		chr11:70672834-70673055	N_Shore	Body	0.120819	2.33968e-05	0.00109351
cg07841070	chr11	70671065	SHANK2		chr11:70672834-70673055	N_Shore	Body	0.109173	1.1102e-05	0.000585022
cg25885280	chr11	70760166	SHANK2			OpenSea	Body	-0.170682	1.16907e-05	0.000611303
cg15053629	chr11	70827419	SHANK2			OpenSea	Body	0.127759	1.56329e-05	0.000780316
cg15119262	chr11	70827457	SHANK2			OpenSea	Body	0.163722	1.58561e-05	0.000789981
cg26645979	chr11	71082541				OpenSea		-0.174577	5.31129e-18	3.34831e-15
cg19089328	chr11	71210210	NADSYN1			OpenSea	Body	-0.103167	5.09573e-08	5.35358e-06
cg04815334	chr11	71210295	NADSYN1			OpenSea	Body	-0.11627	3.78389e-11	7.54421e-09
cg10934902	chr11	72265212				OpenSea		-0.177835	5.13486e-10	8.28139e-08
cg23679447	chr11	72379492	PDE2A;PDE2A			OpenSea	5'UTR;Body	0.169499	3.56395e-17	1.95558e-14
cg00239835	chr11	72379867	PDE2A;PDE2A			OpenSea	5'UTR;Body	0.10714	5.12958e-18	3.23639e-15
cg12889420	chr11	73006815	P2RY6;P2RY6;P2RY6;P2RY6			OpenSea	5'UTR;5'UTR;5'UTR;5'UTR	-0.138916	1.65769e-20	1.5701e-17
cg19033780	chr11	73498584	MRPL48		chr11:73498947-73499265	N_Shore	TSS1500	-0.155542	4.11655e-06	0.000251115
cg13462890	chr11	74394411			chr11:74394410-74394761	Island		-0.10992	3.79872e-05	0.00163835
cg02101868	chr11	74412729	CHRDL2;CHRDL2;CHRDL2;CHRDL2;CHRDL2;CHRDL2;CHRDL2			OpenSea	Body;Body;Body;Body;Body;Body;Body	-0.133707	1.14264e-13	3.45683e-11
cg05852089	chr11	75479179	LOC283214;DGAT2;DGAT2		chr11:75479462-75480172	N_Shore	Body;TSS1500;TSS1500	-0.110807	1.63132e-11	3.46372e-09
cg14294215	chr11	75922177			chr11:75922169-75922376	Island		0.103122	3.62895e-06	0.000225798
cg16855265	chr11	76409489	GUCY2EP			OpenSea	Body	-0.196157	5.911e-23	8.59234e-20
cg12161743	chr11	76750531	B3GNT6		chr11:76750692-76751778	N_Shore	5'UTR	-0.138624	8.77928e-18	5.34328e-15
cg22877175	chr11	76750565	B3GNT6		chr11:76750692-76751778	N_Shore	5'UTR	-0.225119	1.9432e-14	6.66174e-12
cg13885609	chr11	76812719	CAPN5;OMP		chr11:76813889-76814339	N_Shore	Body;TSS1500	-0.129114	1.36902e-17	8.07223e-15
cg24852442	chr11	76903134	MYO7A;MYO7A			OpenSea	Body;Body	-0.160602	1.82578e-08	2.14152e-06
cg00497905	chr11	76903183	MYO7A;MYO7A			OpenSea	Body;Body	-0.180794	3.43854e-09	4.69116e-07
cg22974467	chr11	77168514	PAK1;PAK1			OpenSea	5'UTR;5'UTR	-0.115467	1.59552e-08	1.89888e-06
cg12586386	chr11	77299805	AQP11		chr11:77300360-77301391	N_Shore	TSS1500	-0.135243	0.000139194	0.00469687
cg06061081	chr11	77299960	AQP11		chr11:77300360-77301391	N_Shore	TSS1500	-0.14655	0.000240881	0.0072441
cg09793342	chr11	77757559	NDUFC2-KCTD14;NDUFC2-KCTD14;NDUFC2-KCTD14;KCTD14			OpenSea	Body;Body;Body;TSS1500	-0.106804	3.11001e-19	2.39045e-16
cg12161971	chr11	77907332	USP35		chr11:77907211-77908088	Island	Body	-0.122116	0.000117494	0.00410368
cg24277007	chr11	78509647	ODZ4			OpenSea	Body	-0.132668	5.2386e-10	8.43291e-08
cg05591105	chr11	78509989	TENM4			OpenSea	Body	-0.20832	1.58933e-20	1.5072e-17
cg18431910	chr11	78614239	ODZ4		chr11:78614205-78614597	Island	Body	-0.141038	4.32377e-10	7.05107e-08
cg15765817	chr11	78614359	ODZ4		chr11:78614205-78614597	Island	Body	-0.194979	4.71904e-13	1.29675e-10
cg13228701	chr11	78614522	ODZ4		chr11:78614205-78614597	Island	Body	-0.221227	7.45836e-09	9.52932e-07
cg19160130	chr11	82681574				OpenSea		-0.186937	1.07213e-09	1.61608e-07
cg07459205	chr11	84275640	DLG2;DLG2;DLG2			OpenSea	Body;Body;Body	-0.123972	3.03974e-18	2.00095e-15
cg16431612	chr11	84433780	DLG2;DLG2;DLG2			OpenSea	Body;Body;Body	-0.110709	1.87066e-13	5.46717e-11
cg02687418	chr11	85393765				OpenSea		-0.115642	2.25366e-05	0.00106074
cg13906860	chr11	85393895				OpenSea		-0.103989	1.77096e-05	0.000865186
cg01202519	chr11	85645743			chr11:85645714-85646191	Island		-0.140196	1.45515e-05	0.00073481
cg00475490	chr11	86517110	PRSS23;PRSS23;PRSS23;PRSS23;PRSS23;PRSS23;PRSS23			OpenSea	5'UTR;Body;Body;5'UTR;Body;Body;Body	-0.108221	5.92322e-08	6.11799e-06
cg22166284	chr11	87836631				OpenSea		-0.137374	3.41878e-11	6.87821e-09
cg12769599	chr11	87837113				OpenSea		-0.185697	1.3926e-22	1.8896e-19
cg07680260	chr11	88285769	GRM5;GRM5			OpenSea	Body;Body	-0.105113	3.01628e-08	3.35432e-06
cg05273078	chr11	89232270	NOX4			OpenSea	5'UTR	-0.115912	5.09322e-09	6.73515e-07
cg05516372	chr11	90994826				OpenSea		-0.212666	3.25839e-22	4.1659e-19
cg06472656	chr11	92074213				OpenSea		-0.201225	2.2675e-24	4.3059e-21
cg05694749	chr11	92616492	FAT3		chr11:92615835-92616668	Island	Body	-0.106969	8.83796e-05	0.00326179
cg05500898	chr11	93508658				OpenSea		-0.123628	1.49605e-13	4.43254e-11
cg01091143	chr11	93822022	HEPHL1		chr11:93822101-93822337	N_Shore	Body	-0.103903	0.000149416	0.00496716
cg02814482	chr11	93822114	HEPHL1		chr11:93822101-93822337	Island	Body	-0.110727	3.1045e-06	0.000197414
cg17453603	chr11	93904908	PANX1			OpenSea	Body	-0.224555	1.15191e-20	1.1198e-17
cg06368859	chr11	93905167	PANX1			OpenSea	Body	-0.263012	9.05746e-24	1.49627e-20
cg17111166	chr11	93916953				OpenSea		-0.165588	1.63581e-15	6.81762e-13
cg10920297	chr11	94803188	SFRS2B;SFRS2B		chr11:94800243-94801117	S_Shelf	1stExon;3'UTR	-0.116367	9.79946e-12	2.15266e-09
cg14972814	chr11	95582409	MTMR2;MTMR2;MTMR2;MTMR2			OpenSea	Body;Body;Body;Body	-0.126975	1.39547e-10	2.49464e-08
cg21775304	chr11	98472148				OpenSea		-0.126392	1.82367e-07	1.66238e-05
cg06778613	chr11	99781725	CNTN5;CNTN5;CNTN5;CNTN5			OpenSea	Body;Body;Body;Body	-0.107197	2.69125e-06	0.000174971
cg06458665	chr11	102124935				OpenSea		-0.181118	4.30648e-27	1.48292e-23
cg19904352	chr11	102139781			chr11:102139424-102139652	S_Shore		-0.110465	2.54341e-12	6.15422e-10
cg27039866	chr11	102604126				OpenSea		-0.145723	3.79285e-18	2.4591e-15
cg10860860	chr11	102678729				OpenSea		-0.168282	8.25885e-14	2.56355e-11
cg08378220	chr11	102678779				OpenSea		-0.181774	5.52022e-15	2.08734e-12
cg15124926	chr11	102702624				OpenSea		-0.203204	6.88747e-13	1.84327e-10
cg24479014	chr11	102702656				OpenSea		-0.119641	1.18403e-11	2.56533e-09
cg02474625	chr11	103197069	DYNC2H1;DYNC2H1			OpenSea	Body;Body	-0.182557	1.87006e-19	1.49062e-16
cg08353712	chr11	104125445				OpenSea		-0.251415	3.48433e-26	9.74581e-23
cg23923570	chr11	104237157		chr11:104236746-104236746		OpenSea		-0.190126	1.34756e-17	7.95776e-15
cg23221780	chr11	105186147				OpenSea		-0.118715	1.42663e-21	1.63027e-18
cg11420761	chr11	105958762	AASDHPPT			OpenSea	Body	-0.199209	2.59225e-24	4.85127e-21
cg09445027	chr11	107469441	ELMOD1;ELMOD1;ELMOD1			OpenSea	5'UTR;5'UTR;5'UTR	-0.117694	3.62772e-12	8.52237e-10
cg00411838	chr11	107670196	SLC35F2			OpenSea	Body	-0.156808	2.57399e-11	5.28564e-09
cg25245302	chr11	108605843	DDX10			OpenSea	Body	-0.176918	1.07927e-19	8.98168e-17
cg14696587	chr11	110349231				OpenSea		-0.225079	7.62543e-24	1.28715e-20
cg04841983	chr11	110968091				OpenSea		-0.1663	1.35094e-08	1.63417e-06
cg08450021	chr11	111101517				OpenSea		-0.291254	5.48961e-14	1.75463e-11
cg06978117	chr11	111155014	C11orf53			OpenSea	Body	-0.167739	5.33597e-09	7.03454e-07
cg03554573	chr11	111155021	C11orf53			OpenSea	Body	-0.137802	1.59338e-05	0.000793188
cg05905611	chr11	111250422	POU2AF1			OpenSea	TSS1500	-0.115327	4.05837e-08	4.37565e-06
cg10694914	chr11	111250431	POU2AF1			OpenSea	TSS1500	-0.141843	5.14242e-07	4.16413e-05
cg12912139	chr11	111300077				OpenSea		-0.411111	8.80193e-20	7.49402e-17
cg12832280	chr11	111307431				OpenSea		-0.13314	1.98574e-14	6.79252e-12
cg23885367	chr11	111325506				OpenSea		-0.183413	7.25085e-24	1.22928e-20
cg22033281	chr11	111325754				OpenSea		-0.24384	1.80614e-26	5.34107e-23
cg11344533	chr11	111475393	SIK2		chr11:111472723-111473939	S_Shore	Body	-0.172234	4.33653e-19	3.23374e-16
cg23327938	chr11	112668535				OpenSea		-0.12108	4.46677e-12	1.03399e-09
cg14455319	chr11	113258908	ANKK1		chr11:113258443-113258821	S_Shore	Body	-0.1206	4.30641e-10	7.02573e-08
cg18517222	chr11	113660756			chr11:113660755-113661046	Island		-0.11035	0.000134586	0.00457383
cg00321797	chr11	114763468				OpenSea		-0.216858	2.17613e-26	6.26772e-23
cg04747843	chr11	114912893				OpenSea		-0.121619	3.76077e-13	1.05038e-10
cg14793168	chr11	115003772				OpenSea		-0.17519	5.17487e-26	1.4068e-22
cg21933078	chr11	115024362			chr11:115024607-115024944	N_Shore		-0.12436	1.99584e-08	2.31834e-06
cg26706187	chr11	115024626			chr11:115024607-115024944	Island		-0.111709	0.000161306	0.00527459
cg18031880	chr11	115829932				OpenSea		-0.141477	2.5241e-07	2.22457e-05
cg04168168	chr11	115860944				OpenSea		-0.112668	1.42048e-12	3.60366e-10
cg24543854	chr11	115860954				OpenSea		-0.107952	1.63461e-09	2.37565e-07
cg23288099	chr11	115860986				OpenSea		-0.101267	7.56422e-08	7.58752e-06
cg25561875	chr11	116228660				OpenSea		-0.21772	7.64761e-17	4.00082e-14
cg11888807	chr11	116384747				OpenSea		-0.114484	4.89627e-06	0.000291582
cg18755903	chr11	117052144	SIDT2;SIDT2		chr11:117049399-117050234	S_Shore	ExonBnd;Body	-0.264742	2.53728e-36	1.78531e-31
cg16984132	chr11	117052181	SIDT2		chr11:117049399-117050234	S_Shore	Body	-0.10997	1.02093e-20	1.00381e-17
cg14253448	chr11	117466319	DSCAML1			OpenSea	Body	-0.13802	8.18558e-10	1.26436e-07
cg03780927	chr11	118781150	BCL9L;BCL9L		chr11:118781060-118781732	Island	1stExon;5'UTR	0.117891	0.000132449	0.00451964
cg17915929	chr11	119194260			chr11:119191535-119192182	S_Shelf		-0.15982	7.45616e-12	1.6701e-09
cg08667275	chr11	119209304			chr11:119210290-119211658	N_Shore		-0.146978	1.30134e-21	1.49593e-18
cg18765793	chr11	119260800	USP2-AS1			OpenSea	Body	-0.119755	7.32509e-09	9.3776e-07
cg27179693	chr11	120530818	GRIK4			OpenSea	TSS1500	-0.164539	6.73391e-24	1.15683e-20
cg10961484	chr11	120530860	GRIK4			OpenSea	TSS200	-0.224724	3.34843e-25	7.47635e-22
cg06465194	chr11	120531034	GRIK4			OpenSea	1stExon	-0.146476	2.85268e-23	4.33371e-20
cg16333300	chr11	121024269	TECTA			OpenSea	Body	-0.147482	2.4554e-16	1.18677e-13
cg11310693	chr11	121028592	TECTA		chr11:121028572-121028927	Island	Body	-0.178653	5.22329e-11	1.01871e-08
cg27023168	chr11	122667189	UBASH3B			OpenSea	Body	-0.189173	6.41654e-24	1.10476e-20
cg18563464	chr11	123105976				OpenSea		-0.259322	1.12423e-16	5.71166e-14
cg03630740	chr11	123106009				OpenSea		-0.173896	6.83613e-21	6.92351e-18
cg05168792	chr11	123106021				OpenSea		-0.144129	2.79695e-19	2.16792e-16
cg03269694	chr11	123132211				OpenSea		-0.211498	6.27818e-16	2.83132e-13
cg26088759	chr11	123132330				OpenSea		-0.109125	1.31661e-08	1.59913e-06
cg19190519	chr11	123175740			chr11:123172454-123173104	S_Shelf		-0.100278	2.77254e-11	5.66783e-09
cg17128553	chr11	123175759			chr11:123172454-123173104	S_Shelf		-0.108095	3.97979e-12	9.28472e-10
cg16981685	chr11	123305126			chr11:123301049-123302149	S_Shelf		-0.1722	2.88143e-16	1.3713e-13
cg19484305	chr11	123940566				OpenSea		-0.111736	9.07751e-06	0.000493687
cg16396716	chr11	124065995				OpenSea		-0.120612	2.34674e-16	1.13994e-13
cg25905452	chr11	124482055	PANX3			OpenSea	Body	-0.14349	1.52323e-09	2.22589e-07
cg11537406	chr11	124932624	SLC37A2;SLC37A2		chr11:124932730-124933657	N_Shore	TSS1500;TSS1500	-0.114769	1.13388e-07	1.09158e-05
cg20971078	chr11	125225289	PKNOX2			OpenSea	Body	-0.139291	4.99327e-25	1.08064e-21
cg18493761	chr11	125386885				OpenSea		-0.120049	5.55276e-06	0.000325059
cg07355476	chr11	125756934	HYLS1;HYLS1		chr11:125757055-125758107	N_Shore	TSS200;5'UTR	-0.14293	1.89679e-05	0.000917921
cg05119905	chr11	125812438				OpenSea		-0.114656	2.63982e-09	3.68253e-07
cg06534890	chr11	126224696	ST3GAL4;ST3GAL4;ST3GAL4-AS1		chr11:126225355-126226073	N_Shore	TSS1500;TSS1500;Body	0.110447	5.32009e-12	1.21446e-09
cg20751398	chr11	126660703	KIRREL3;KIRREL3			OpenSea	Body;Body	-0.116066	4.71395e-07	3.86034e-05
cg04023140	chr11	126733095	KIRREL3;KIRREL3;KIRREL3			OpenSea	Body;Body;Body	-0.122107	2.96115e-05	0.00133146
cg12775751	chr11	126744730	KIRREL3;KIRREL3;KIRREL3			OpenSea	Body;Body;Body	-0.11933	1.27015e-07	1.20747e-05
cg25607216	chr11	126976228				OpenSea		-0.114888	0.000345478	0.00954171
cg11552868	chr11	128424176	ETS1			OpenSea	Body	-0.111961	6.63675e-17	3.50751e-14
cg21999471	chr11	128555317				OpenSea		0.132841	9.2493e-06	0.000501446
cg07201519	chr11	128718864	KCNJ1;KCNJ1;KCNJ1;KCNJ1			OpenSea	Body;5'UTR;5'UTR;5'UTR	-0.141133	1.17581e-30	1.21465e-26
cg11507770	chr11	129488102			chr11:129487959-129488239	Island		-0.114306	0.000212433	0.00656306
cg08465711	chr11	129528460				OpenSea		-0.100027	1.62172e-08	1.92505e-06
cg19333883	chr11	130320219	ADAMTS15		chr11:130318234-130320198	S_Shore	Body	-0.109375	3.69714e-12	8.67274e-10
cg01803766	chr11	131561541	NTM		chr11:131560937-131561613	Island	Body	-0.109264	1.80871e-09	2.6062e-07
cg00466136	chr11	131561778	NTM		chr11:131560356-131560559	S_Shore	Body	-0.161128	1.2034e-15	5.16834e-13
cg04409895	chr11	131632064	NTM			OpenSea	Body	-0.151292	5.38722e-07	4.33878e-05
cg07260508	chr11	131799134	NTM;NTM;NTM;NTM	chr11:131799015-131799015		OpenSea	Body;Body;Body;Body	-0.147838	1.76836e-12	4.42107e-10
cg00837209	chr11	131969729	NTM;NTM;NTM;NTM			OpenSea	Body;Body;Body;Body	-0.413924	1.83128e-27	7.03639e-24
cg12016314	chr11	131969764	NTM;NTM;NTM;NTM			OpenSea	Body;Body;Body;Body	-0.309486	3.08398e-25	6.92581e-22
cg03104293	chr11	132056886	NTM;NTM;NTM;NTM			OpenSea	Body;Body;Body;Body	-0.231536	5.65422e-26	1.5211e-22
cg11163773	chr11	132182806	NTM;NTM;NTM;NTM			OpenSea	Body;Body;Body;Body	-0.127424	1.07677e-19	8.97054e-17
cg13055484	chr11	132662455	OPCML;OPCML			OpenSea	Body;Body	-0.159451	1.14809e-05	0.000602163
cg24287362	chr11	132662772	OPCML;OPCML			OpenSea	Body;Body	-0.156049	4.67565e-06	0.000280387
cg12156287	chr11	132662866	OPCML;OPCML			OpenSea	Body;Body	-0.126683	0.000150427	0.00499262
cg03590420	chr11	132662963	OPCML;OPCML			OpenSea	Body;Body	-0.159109	9.71402e-05	0.00351742
cg24274468	chr11	132734760	OPCML;OPCML			OpenSea	Body;Body	-0.117574	4.71735e-14	1.52098e-11
cg16648524	chr11	132812683	OPCML;OPCML		chr11:132812662-132813075	Island	Body;Body	-0.100419	1.47419e-14	5.15885e-12
cg06908202	chr11	133023057	OPCML			OpenSea	Body	-0.126313	4.57252e-06	0.000274996
cg25831071	chr11	133446185				OpenSea		-0.387064	1.08935e-22	1.52348e-19
cg09770131	chr11	133446310				OpenSea		-0.499028	3.1812e-25	7.12349e-22
cg05237469	chr11	133446415				OpenSea		-0.543508	2.66392e-23	4.0549e-20
cg06766960	chr11	133703094			chr11:133703052-133703708	Island		-0.155789	0.000154708	0.00510116
cg03642635	chr11	133788233	IGSF9B		chr11:133787971-133791268	Island	3'UTR	-0.111028	8.79003e-07	6.66438e-05
cg06067394	chr11	133789110	IGSF9B		chr11:133787971-133791268	Island	Body	-0.135192	3.26736e-05	0.00144639
cg08765940	chr11	133789708	IGSF9B		chr11:133787971-133791268	Island	Body	-0.134845	1.21895e-05	0.000632392
cg27509693	chr11	133789946	IGSF9B		chr11:133787971-133791268	Island	Body	-0.147555	2.12079e-05	0.00100862
cg00411948	chr11	133800473	IGSF9B		chr11:133800684-133800931	N_Shore	Body	-0.104239	1.82011e-11	3.83724e-09
cg12362517	chr11	133800685	IGSF9B		chr11:133800684-133800931	Island	Body	-0.228777	6.30637e-22	7.64639e-19
cg03392386	chr11	133800800	IGSF9B		chr11:133800684-133800931	Island	Body	-0.366289	3.28638e-15	1.30776e-12
cg18057887	chr11	133800913	IGSF9B		chr11:133800684-133800931	Island	Body	-0.335198	1.52189e-14	5.3114e-12
cg09512465	chr11	133902510	LOC100128239			OpenSea	Body	-0.106547	3.33999e-12	7.90155e-10
cg07010222	chr11	134394189				OpenSea		-0.103064	9.82654e-10	1.49458e-07
cg19558933	chr11	134632242			chr11:134632045-134632987	Island		-0.237706	5.35897e-07	4.31872e-05
cg23515411	chr11	134632361			chr11:134632045-134632987	Island		-0.15755	7.51796e-08	7.54894e-06
cg16705697	chr11	134731585				OpenSea		-0.135406	6.36853e-15	2.37793e-12
cg05962028	chr12	214000	IQSEC3;IQSEC3		chr12:213763-214227	Island	Body;5'UTR	-0.103076	5.4214e-05	0.00219387
cg03371962	chr12	1772323			chr12:1771934-1772513	Island		-0.194154	2.01151e-06	0.000136302
cg02103262	chr12	2031262		chr12:2031257-2031257		OpenSea		-0.307322	9.29714e-09	1.16501e-06
cg08762603	chr12	2031417				OpenSea		-0.251154	1.77661e-08	2.09096e-06
cg26343563	chr12	2031546				OpenSea		-0.16079	1.22358e-06	8.87231e-05
cg19841572	chr12	2039752				OpenSea		-0.119528	7.49215e-09	9.56776e-07
cg04550543	chr12	2166494	CACNA1C;CACNA1C;CACNA1C;CACNA1C;CACNA1C;CACNA1C;CACNA1C;CACNA1C;CACNA1C;CACNA1C;CACNA1C;CACNA1C;CACNA1C;CACNA1C;CACNA1C;CACNA1C;CACNA1C;CACNA1C;CACNA1C;CACNA1C;CACNA1C;CACNA1C;CACNA1C		chr12:2163289-2163548	S_Shelf	Body;Body;Body;Body;Body;Body;Body;Body;Body;Body;Body;Body;Body;Body;Body;Body;Body;Body;Body;Body;Body;Body;Body	-0.155041	2.17657e-19	1.7243e-16
cg10635895	chr12	2339439	CACNA1C;CACNA1C;CACNA1C;CACNA1C;CACNA1C;CACNA1C;CACNA1C;CACNA1C;CACNA1C;CACNA1C;CACNA1C;CACNA1C;CACNA1C;CACNA1C;CACNA1C;CACNA1C;CACNA1C;CACNA1C;CACNA1C;CACNA1C;CACNA1C;CACNA1C;CACNA1C		chr12:2339162-2339615	Island	Body;Body;Body;Body;Body;Body;Body;Body;Body;Body;Body;Body;Body;Body;Body;Body;Body;Body;Body;Body;Body;Body;Body	-0.13399	0.000104736	0.00373677
cg05563558	chr12	3445716				OpenSea		-0.108181	0.000171054	0.0055308
cg18452973	chr12	3446004				OpenSea		-0.10513	3.28194e-07	2.80072e-05
cg16237992	chr12	3446019				OpenSea		-0.116176	5.67463e-08	5.88723e-06
cg24570064	chr12	4140993			chr12:4140520-4141052	Island		-0.107837	1.12161e-06	8.22287e-05
cg15747193	chr12	4489056	FGF23			OpenSea	TSS200	-0.103772	1.09583e-07	1.05916e-05
cg02797233	chr12	4696457				OpenSea		-0.101266	6.8801e-15	2.56277e-12
cg21859594	chr12	4872801	GALNT8			OpenSea	Body	-0.121304	2.73289e-10	4.60651e-08
cg14976741	chr12	4872921	GALNT8			OpenSea	Body	-0.126334	1.40459e-05	0.000713747
cg11791577	chr12	4958491	KCNA6			OpenSea	3'UTR	-0.105755	2.87177e-06	0.000184984
cg08832227	chr12	5020693	KCNA1		chr12:5018585-5021171	Island	Body	-0.13352	1.5744e-13	4.65221e-11
cg02793415	chr12	5021087	KCNA1		chr12:5018585-5021171	Island	Body	-0.194428	1.15031e-15	4.94856e-13
cg04458985	chr12	5021107	KCNA1		chr12:5018585-5021171	Island	Body	-0.139117	3.45511e-10	5.71998e-08
cg08596835	chr12	5053381				OpenSea		-0.119476	4.84528e-10	7.84048e-08
cg21730091	chr12	5936877	ANO2		chr12:5936876-5937085	Island	Body	-0.118068	1.42177e-08	1.71194e-06
cg01443946	chr12	5936980	ANO2		chr12:5936876-5937085	Island	Body	-0.131505	6.3236e-09	8.21081e-07
cg24484802	chr12	5937031	ANO2		chr12:5936876-5937085	Island	Body	-0.136807	3.10462e-11	6.28862e-09
cg21476599	chr12	5937105	ANO2		chr12:5936876-5937085	S_Shore	Body	-0.121019	5.37756e-10	8.63506e-08
cg13320138	chr12	6419575	PLEKHG6;PLEKHG6		chr12:6419603-6420024	N_Shore	TSS1500;TSS200	0.100234	5.24637e-05	0.00213553
cg09832244	chr12	6729600	LPAR5;LPAR5		chr12:6729248-6730310	Island	Body;Body	-0.176271	1.11242e-13	3.37067e-11
cg25136495	chr12	6729718	LPAR5;LPAR5		chr12:6729248-6730310	Island	Body;Body	-0.195784	2.04416e-10	3.53757e-08
cg11808633	chr12	6730599	LPAR5;LPAR5		chr12:6729248-6730310	S_Shore	5'UTR;5'UTR	-0.13531	2.02874e-09	2.89364e-07
cg12634560	chr12	7144056				OpenSea		-0.14273	7.84512e-18	4.80493e-15
cg09350893	chr12	7144215				OpenSea		-0.191983	4.15949e-23	6.15017e-20
cg08250215	chr12	7527337	CD163L1;CD163L1;CD163L1;CD163L1			OpenSea	ExonBnd;ExonBnd;Body;Body	-0.120031	2.31518e-11	4.78462e-09
cg09322973	chr12	8333010	FAM66C		chr12:8332788-8333193	Island	Body	-0.183145	6.70676e-06	0.000381741
cg10983929	chr12	8380001	FAM90A1			OpenSea	5'UTR	-0.192932	7.36247e-09	9.41768e-07
cg15878909	chr12	8380286	FAM90A1			OpenSea	TSS200	-0.229358	6.96207e-10	1.08905e-07
cg04155231	chr12	9217510	LOC144571		chr12:9217328-9217715	Island	TSS1500	-0.117536	8.61843e-06	0.000472534
cg23795048	chr12	9217529	LOC144571		chr12:9217328-9217715	Island	TSS1500	-0.12966	1.66988e-05	0.000823962
cg13575925	chr12	9217583	LOC144571		chr12:9217328-9217715	Island	TSS200	-0.119077	0.000150877	0.00500497
cg26114124	chr12	9217669	LOC144571		chr12:9217328-9217715	Island	TSS200	-0.209051	6.11163e-06	0.000352634
cg20380214	chr12	9217688	LOC144571		chr12:9217328-9217715	Island	TSS200	-0.149416	6.39674e-05	0.00251321
cg10605084	chr12	9217763	LOC144571		chr12:9217328-9217715	S_Shore	TSS200	-0.143964	9.06667e-07	6.84398e-05
cg02883147	chr12	9217769	LOC144571		chr12:9217328-9217715	S_Shore	TSS200	-0.133347	0.000108214	0.00383715
cg18644252	chr12	9217859	LOC144571		chr12:9217328-9217715	S_Shore	Body	-0.156793	4.89389e-05	0.00201814
cg08917665	chr12	9861036				OpenSea		-0.143592	1.32742e-12	3.38977e-10
cg26952862	chr12	9895800				OpenSea		-0.154218	6.22557e-22	7.56356e-19
cg20450487	chr12	9967140				OpenSea		-0.16021	2.08036e-13	6.03224e-11
cg11769695	chr12	10162836	CLEC12B;CLEC12B			OpenSea	TSS1500;TSS1500	-0.132824	3.15193e-05	0.00140315
cg20005057	chr12	10364834	GABARAPL1		chr12:10365369-10365721	N_Shore	TSS1500	-0.218335	9.50698e-19	6.73292e-16
cg16531956	chr12	12545597	LOH12CR1;LOH12CR1	chr12:12545388-12545388		OpenSea	Body;Body	0.109195	9.07708e-09	1.14075e-06
cg06826457	chr12	12867669			chr12:12869798-12871248	N_Shelf		-0.148443	5.29934e-10	8.5236e-08
cg06311804	chr12	12966005	DDX47;DDX47		chr12:12966123-12966349	N_Shore	TSS1500;TSS1500	-0.103768	2.12288e-14	7.2107e-12
cg26513016	chr12	13139181	HEBP1			OpenSea	Body	-0.1701	8.77278e-13	2.31504e-10
cg17232014	chr12	13153193	HEBP1;HEBP1;HTR7P1		chr12:13152819-13153084	S_Shore	1stExon;5'UTR;TSS200	-0.146957	0.00023397	0.00708058
cg17482839	chr12	13251295	GSG1;GSG1;GSG1	chr12:13251023-13251023	chr12:13254049-13254631	N_Shelf	Body;Body;Body	-0.110543	3.41022e-20	3.06872e-17
cg21220419	chr12	13515309				OpenSea		-0.122945	0.000242538	0.00728452
cg15011582	chr12	13687992				OpenSea		-0.29547	3.71688e-26	1.03588e-22
cg20184271	chr12	14413090				OpenSea		0.107462	3.66152e-06	0.000227441
cg11805806	chr12	14870059				OpenSea		-0.186111	1.07639e-13	3.26787e-11
cg13176243	chr12	14909367				OpenSea		-0.111793	1.58088e-07	1.46353e-05
cg14738823	chr12	15090958	ERP27			OpenSea	Body	-0.124757	9.01895e-20	7.65355e-17
cg00874480	chr12	16512895	MGST1;MGST1;MGST1;MGST1			OpenSea	Body;Body;Body;Body	-0.182023	1.68541e-21	1.90631e-18
cg15284911	chr12	16512994	MGST1;MGST1;MGST1;MGST1			OpenSea	Body;Body;Body;Body	-0.2172	2.96907e-23	4.49292e-20
cg04885072	chr12	16513009	MGST1;MGST1;MGST1;MGST1			OpenSea	Body;Body;Body;Body	-0.202612	2.54279e-27	9.29292e-24
cg27572085	chr12	17742010				OpenSea		-0.159641	2.97863e-10	4.98764e-08
cg26433289	chr12	17742157				OpenSea		-0.245125	3.11391e-19	2.39107e-16
cg09568818	chr12	20834053	PDE3A;PDE3A			OpenSea	3'UTR;3'UTR	-0.161531	4.32705e-19	3.22977e-16
cg16810339	chr12	21099804				OpenSea		-0.108176	1.60902e-06	0.000112512
cg04122494	chr12	21103340				OpenSea		-0.124034	1.94897e-07	1.76652e-05
cg06951626	chr12	22095330			chr12:22093954-22095357	Island		-0.203143	7.87104e-17	4.10938e-14
cg11228403	chr12	25710967	LMNTD1			OpenSea	Body	-0.176332	4.70938e-16	2.15901e-13
cg04403371	chr12	29025957				OpenSea		-0.308063	2.68912e-21	2.94693e-18
cg05171357	chr12	29300854	FAR2		chr12:29302034-29302954	N_Shore	TSS1500	0.104473	4.84405e-07	3.95143e-05
cg05413866	chr12	30054758				OpenSea		-0.229061	1.2995e-05	0.000667684
cg13891539	chr12	30322730			chr12:30322763-30323555	N_Shore		-0.137824	1.87697e-06	0.000128478
cg11942242	chr12	32543849				OpenSea		-0.110933	4.19013e-06	0.000254962
cg23668907	chr12	38447636				OpenSea		-0.252943	2.15813e-09	3.05905e-07
cg04348558	chr12	38531935			chr12:38532028-38532615	N_Shore		-0.104524	5.79548e-08	5.99976e-06
cg25901854	chr12	40201006	SLC2A13			OpenSea	Body	-0.131268	2.42521e-16	1.17511e-13
cg21812071	chr12	44070134				OpenSea		-0.193179	3.79764e-16	1.77463e-13
cg17339243	chr12	45342645				OpenSea		-0.133221	2.85468e-19	2.20733e-16
cg17713673	chr12	46466053				OpenSea		-0.139704	7.59851e-18	4.66495e-15
cg08005660	chr12	47226005			chr12:47224912-47225664	S_Shore		-0.107557	1.74672e-05	0.000855178
cg12075247	chr12	47226029			chr12:47224912-47225664	S_Shore		-0.105117	3.45002e-05	0.00151233
cg18187200	chr12	47479939				OpenSea		-0.16876	9.87281e-16	4.29733e-13
cg21563706	chr12	48111357	ENDOU;ENDOU;ENDOU			OpenSea	Body;Body;Body	-0.135158	1.01246e-27	4.08558e-24
cg23748340	chr12	48592721			chr12:48591977-48592785	Island		-0.106451	4.63172e-05	0.00192695
cg10963793	chr12	49111321	CCNT1		chr12:49110055-49110881	S_Shore	TSS1500	-0.123724	3.25096e-06	0.000205614
cg10924779	chr12	49111395	CCNT1		chr12:49110055-49110881	S_Shore	TSS1500	-0.133952	2.63621e-09	3.67816e-07
cg23327859	chr12	49111433	CCNT1		chr12:49110055-49110881	S_Shore	TSS1500	-0.153894	7.01839e-12	1.57807e-09
cg07968760	chr12	49782966	SPATS2		chr12:49782965-49783193	Island	5'UTR	-0.358334	2.35088e-20	2.18133e-17
cg11140086	chr12	49783072	SPATS2		chr12:49782965-49783193	Island	5'UTR	-0.317337	4.40699e-20	3.88889e-17
cg19093689	chr12	49783097	SPATS2		chr12:49782965-49783193	Island	5'UTR	-0.287447	1.70898e-19	1.3721e-16
cg21579107	chr12	49783192	SPATS2		chr12:49782965-49783193	Island	5'UTR	-0.409487	1.06057e-23	1.73355e-20
cg00560284	chr12	49783222	SPATS2		chr12:49782965-49783193	S_Shore	5'UTR	-0.187549	2.18855e-19	1.73073e-16
cg01043616	chr12	50475035	ACCN2;ACCN2		chr12:50474869-50475445	Island	Body;Body	-0.168757	3.55018e-10	5.86608e-08
cg16615454	chr12	50475167	ACCN2;ACCN2		chr12:50474869-50475445	Island	Body;Body	-0.207707	5.48349e-09	7.21183e-07
cg02956274	chr12	51236582	TMPRSS12		chr12:51236633-51236924	N_Shore	TSS200	-0.125052	2.30557e-13	6.64053e-11
cg25213362	chr12	51236634	TMPRSS12		chr12:51236633-51236924	Island	TSS200	-0.131254	1.91592e-12	4.7499e-10
cg27261219	chr12	51236638	TMPRSS12		chr12:51236633-51236924	Island	TSS200	-0.102212	1.79228e-11	3.7837e-09
cg01020079	chr12	51236704	TMPRSS12;TMPRSS12		chr12:51236633-51236924	Island	1stExon;5'UTR	-0.15372	1.08073e-11	2.35138e-09
cg12439325	chr12	51236768	TMPRSS12		chr12:51236633-51236924	Island	1stExon	-0.131912	2.01647e-14	6.8946e-12
cg25028289	chr12	51422070	SLC11A2		chr12:51419640-51420347	S_Shore	TSS200	-0.156026	1.72474e-12	4.32317e-10
cg23389013	chr12	51422160	SLC11A2		chr12:51419640-51420347	S_Shore	TSS200	-0.152159	2.92766e-11	5.95821e-09
cg25057584	chr12	51745952	GALNT6			OpenSea	3'UTR	-0.172494	4.49377e-21	4.67339e-18
cg19974223	chr12	52281676	ANKRD33;ANKRD33			OpenSea	TSS200;TSS200	-0.11334	3.12367e-05	0.00139234
cg08490555	chr12	52364770	ACVR1B;ACVR1B;ACVR1B			OpenSea	Body;Body;5'UTR	-0.374294	2.76111e-28	1.28871e-24
cg07370751	chr12	52364935	ACVR1B;ACVR1B;ACVR1B	chr12:52364914-52364914		OpenSea	Body;Body;5'UTR	-0.12743	2.8007e-14	9.32498e-12
cg13099046	chr12	52463050	ATG101;ATG101		chr12:52463348-52464202	N_Shore	TSS1500;TSS1500	0.120518	2.18156e-11	4.52902e-09
cg08070646	chr12	52616097	LOC283404			OpenSea	Body	-0.147305	5.34568e-16	2.43487e-13
cg16911220	chr12	52695728	KRT86		chr12:52695727-52696004	Island	1stExon	-0.128518	6.16047e-14	1.95375e-11
cg05661164	chr12	52715043	KRT83		chr12:52714800-52715051	Island	1stExon	-0.124489	6.52561e-08	6.65776e-06
cg19630667	chr12	52774147	KRT84			OpenSea	Body	-0.121659	2.17536e-11	4.51856e-09
cg11057082	chr12	52789558	KRT82			OpenSea	Body	-0.10626	4.1005e-06	0.000250314
cg04755582	chr12	53153577				OpenSea		-0.105816	6.92759e-08	7.01431e-06
cg04799958	chr12	53343849	KRT18;KRT18		chr12:53342805-53343162	S_Shore	Body;Body	-0.112875	1.43241e-05	0.000725581
cg15800151	chr12	53346243	KRT18;KRT18		chr12:53342805-53343162	S_Shelf	Body;Body	-0.115195	6.85132e-12	1.5431e-09
cg11510999	chr12	53591490	ITGB7		chr12:53591254-53591767	Island	Body	-0.240512	1.43337e-15	6.03885e-13
cg18320160	chr12	53591607	ITGB7;ITGB7		chr12:53591254-53591767	Island	Body;Body	-0.115767	2.07359e-10	3.57972e-08
cg20059012	chr12	53613154	RARG;RARG		chr12:53613716-53615103	N_Shore	Body;Body	-0.145691	0.000263901	0.00777345
cg09757741	chr12	54197762				OpenSea		-0.156883	2.8364e-12	6.80577e-10
cg10792302	chr12	54376019			chr12:54378696-54380102	N_Shelf		0.120034	8.78965e-06	0.000480385
cg23295636	chr12	54494573	FLJ12825;LOC100240734			OpenSea	Body;TSS1500	-0.114188	1.92544e-12	4.77067e-10
cg08025038	chr12	54533042				OpenSea		-0.102869	3.87859e-06	0.000238648
cg13827287	chr12	54730461	MIR148B;COPZ1			OpenSea	TSS1500;Body	-0.128126	7.42015e-20	6.39485e-17
cg00240007	chr12	54730529	MIR148B;COPZ1			OpenSea	TSS1500;Body	-0.213888	1.48696e-29	1.05551e-25
cg26245643	chr12	54798513	ITGA5;LOC102724050;LOC102724050			OpenSea	Body;Body;Body	-0.126043	9.72432e-21	9.62222e-18
cg27494226	chr12	56040025			chr12:56039988-56040337	Island		-0.186903	1.74325e-21	1.95461e-18
cg08013331	chr12	56040208			chr12:56039988-56040337	Island		-0.154051	1.12867e-15	4.86357e-13
cg26417417	chr12	56040336			chr12:56039988-56040337	Island		-0.104883	4.23536e-15	1.64402e-12
cg00907267	chr12	56474771	ERBB3;ERBB3	chr12:56474601-56474601	chr12:56472792-56474393	S_Shore	Body;Body	-0.104364	1.17811e-15	5.06253e-13
cg23731805	chr12	56479243	ERBB3;ERBB3			OpenSea	3'UTR;Body	-0.131507	8.23231e-22	9.76757e-19
cg02452692	chr12	56587086			chr12:56583406-56583682	S_Shelf		-0.122923	1.20814e-13	3.63228e-11
cg12146864	chr12	57569768	LRP1		chr12:57569723-57569941	Island	Body	-0.238659	1.18353e-22	1.63746e-19
cg14621254	chr12	57569787	LRP1		chr12:57569723-57569941	Island	Body	-0.346148	1.45214e-24	2.87012e-21
cg01276169	chr12	57569898	LRP1		chr12:57569723-57569941	Island	Body	-0.181584	5.46884e-27	1.83426e-23
cg25260176	chr12	57569940	LRP1		chr12:57569723-57569941	Island	Body	-0.248459	1.15356e-21	1.33396e-18
cg21405025	chr12	57643157	STAC3;STAC3;STAC3;STAC3			OpenSea	5'UTR;5'UTR;Body;Body	-0.111244	1.67572e-11	3.5541e-09
cg08136221	chr12	58007983	GEFT;GEFT		chr12:58003880-58004249	S_Shelf	Body;Body	-0.102522	9.43583e-08	9.25755e-06
cg00700412	chr12	58011837			chr12:58013171-58013652	N_Shore		-0.176692	4.09955e-05	0.00174558
cg20892847	chr12	58011875			chr12:58013171-58013652	N_Shore		-0.121104	4.31331e-06	0.000261573
cg11511175	chr12	58119979	AGAP2;LOC100130776;AGAP2		chr12:58119909-58121551	Island	3'UTR;TSS200;3'UTR	-0.110832	3.99324e-05	0.00170926
cg17828445	chr12	58150842	43168		chr12:58148888-58149781	S_Shore	Body	-0.134929	7.02154e-19	5.07122e-16
cg14212193	chr12	58150900	43168		chr12:58148888-58149781	S_Shore	Body	-0.203119	4.09581e-22	5.13486e-19
cg23424914	chr12	58481600				OpenSea		-0.119686	1.2184e-08	1.49059e-06
cg01919941	chr12	58934471				OpenSea		-0.103141	1.86854e-05	0.000905609
cg18270009	chr12	59198886	LOC100506869			OpenSea	Body	-0.109089	7.80098e-08	7.80379e-06
cg11446024	chr12	63670677				OpenSea		-0.234355	1.08848e-20	1.06347e-17
cg12903529	chr12	65277488				OpenSea		-0.120566	1.56917e-12	3.95113e-10
cg19317877	chr12	65515525	WIF1		chr12:65514878-65515863	Island	TSS200	-0.147018	1.04332e-10	1.90963e-08
cg24776736	chr12	66356357	HMGA2			OpenSea	Body	0.123844	2.65193e-12	6.38887e-10
cg02802391	chr12	66357083	HMGA2			OpenSea	3'UTR	-0.154726	3.83122e-19	2.888e-16
cg18604939	chr12	66455689				OpenSea		-0.125394	1.04582e-06	7.73979e-05
cg01922437	chr12	67461690			chr12:67462670-67463724	N_Shore		0.102324	1.42972e-05	0.000724426
cg15085883	chr12	68848994				OpenSea		-0.111178	2.42348e-05	0.00112671
cg17683386	chr12	70838853				OpenSea		-0.110507	1.94256e-11	4.07322e-09
cg06930813	chr12	71786389				OpenSea		-0.189631	1.4439e-26	4.35293e-23
cg12693179	chr12	71863439	LGR5;LGR5;LGR5;LGR5			OpenSea	Body;Body;Body;Body	-0.149781	8.78225e-09	1.10621e-06
cg02837432	chr12	72232889	TBC1D15;TBC1D15;TBC1D15;TBC1D15		chr12:72233323-72233635	N_Shore	TSS1500;TSS1500;TSS1500;TSS1500	-0.119338	4.51232e-15	1.74367e-12
cg11565911	chr12	72233249	TBC1D15;TBC1D15;TBC1D15;TBC1D15		chr12:72233323-72233635	N_Shore	TSS1500;TSS1500;TSS1500;TSS1500	-0.114796	9.10643e-09	1.14407e-06
cg11527405	chr12	72964586	TRHDE			OpenSea	Body	-0.128313	2.37944e-08	2.7103e-06
cg03411579	chr12	76552736		chr12:76552427-76552427		OpenSea		-0.168899	2.16494e-14	7.34393e-12
cg23286346	chr12	77321152				OpenSea		-0.431635	2.81251e-35	1.08954e-30
cg15452097	chr12	77598141				OpenSea		-0.182336	7.26068e-07	5.6288e-05
cg24195584	chr12	78512033	NAV3;NAV3			OpenSea	Body;Body	-0.129158	7.30417e-07	5.65912e-05
cg19425513	chr12	78623412				OpenSea		-0.138413	8.28073e-11	1.54783e-08
cg16416650	chr12	83398561	TMTC2			OpenSea	Body	-0.112081	1.30923e-07	1.2396e-05
cg11702299	chr12	84217552				OpenSea		-0.17408	4.86616e-09	6.45692e-07
cg09278098	chr12	84902512				OpenSea		-0.127116	2.20261e-08	2.52971e-06
cg03169221	chr12	89864409	POC1B;POC1B;POC1B;POC1B			OpenSea	Body;Body;Body;Body	-0.184048	1.40112e-14	4.92539e-12
cg04961225	chr12	91332479				OpenSea		-0.106119	1.63228e-07	1.50572e-05
cg13408347	chr12	91347805	C12orf12		chr12:91347804-91348096	Island	1stExon	-0.147463	4.40303e-12	1.02076e-09
cg03268293	chr12	94070388	CRADD		chr12:94071293-94071655	N_Shore	TSS1500	-0.108143	1.47364e-05	0.000742887
cg20922821	chr12	94070578	CRADD		chr12:94071293-94071655	N_Shore	TSS1500	-0.104267	3.60289e-05	0.00156831
cg23758309	chr12	97273300				OpenSea		-0.107157	3.35826e-05	0.00147895
cg23728960	chr12	97542869				OpenSea		-0.11702	1.38449e-12	3.52157e-10
cg13793687	chr12	97677220				OpenSea		-0.165199	3.48434e-15	1.38087e-12
cg07638857	chr12	99137308	ANKS1B;ANKS1B		chr12:99139386-99139769	N_Shelf	Body;Body	-0.104549	8.45768e-05	0.00314783
cg07975200	chr12	99525034	ANKS1B;ANKS1B;ANKS1B;ANKS1B;ANKS1B;ANKS1B;ANKS1B;ANKS1B	chr12:99524955-99524955		OpenSea	Body;Body;Body;Body;Body;Body;Body;Body	-0.136251	7.3098e-09	9.36267e-07
cg08342412	chr12	99531134	ANKS1B;ANKS1B;ANKS1B;ANKS1B;ANKS1B;ANKS1B;ANKS1B;ANKS1B			OpenSea	Body;Body;Body;Body;Body;Body;Body;Body	-0.102765	2.82159e-10	4.74107e-08
cg04072153	chr12	100798750	SLC17A8;SLC17A8			OpenSea	Body;Body	-0.143321	1.06804e-07	1.03528e-05
cg07442594	chr12	101884189				OpenSea		-0.11708	1.14506e-11	2.48436e-09
cg05062618	chr12	102064113	MYBPC1;MYBPC1;MYBPC1;MYBPC1;MYBPC1;MYBPC1;MYBPC1;MYBPC1;MYBPC1;MYBPC1;MYBPC1;MYBPC1;MYBPC1;MYBPC1;MYBPC1;MYBPC1;MYBPC1;MYBPC1;MYBPC1;MYBPC1			OpenSea	ExonBnd;ExonBnd;ExonBnd;ExonBnd;ExonBnd;ExonBnd;ExonBnd;ExonBnd;ExonBnd;ExonBnd;Body;Body;Body;Body;Body;Body;Body;Body;Body;Body	-0.145852	2.60394e-15	1.04913e-12
cg23755586	chr12	102234075				OpenSea		-0.103344	3.50306e-12	8.24954e-10
cg06824277	chr12	103890274	C12orf42;C12orf42		chr12:103889148-103889843	S_Shore	TSS1500;TSS1500	-0.108598	3.26074e-08	3.59623e-06
cg12092507	chr12	104026551	STAB2			OpenSea	Body	-0.132521	6.24244e-17	3.31268e-14
cg25282972	chr12	104565846				OpenSea		-0.110869	2.12971e-09	3.02423e-07
cg25635544	chr12	105184006				OpenSea		-0.114184	6.10322e-07	4.84592e-05
cg17765629	chr12	105898262				OpenSea		-0.124804	3.80284e-12	8.89601e-10
cg25488374	chr12	107799002	BTBD11			OpenSea	Body	-0.136968	6.86193e-18	4.25659e-15
cg00536589	chr12	108285962				OpenSea		-0.282579	1.89126e-24	3.65414e-21
cg01736638	chr12	108323392				OpenSea		-0.102428	1.07258e-08	1.32644e-06
cg01024673	chr12	108323414				OpenSea		-0.109863	2.09736e-10	3.6135e-08
cg22805756	chr12	108323493				OpenSea		-0.142693	1.34586e-12	3.43347e-10
cg10807727	chr12	108457488				OpenSea		-0.189996	5.27309e-11	1.02751e-08
cg06837568	chr12	108634212	WSCD2			OpenSea	Body	-0.190814	3.72671e-08	4.05019e-06
cg26132493	chr12	108634275	WSCD2			OpenSea	Body	-0.153398	6.94498e-10	1.08726e-07
cg06834313	chr12	108851556				OpenSea		-0.146766	9.20034e-09	1.15381e-06
cg03600432	chr12	109006223				OpenSea		-0.12941	2.77828e-11	5.67805e-09
cg07527983	chr12	109825459	MYO1H			OpenSea	TSS1500	-0.132477	2.82321e-21	3.07214e-18
cg03177100	chr12	109870881	MYO1H			OpenSea	Body	-0.109703	1.01729e-05	0.000543234
cg00782369	chr12	110282936			chr12:110283261-110283482	N_Shore		-0.170283	9.37286e-22	1.09862e-18
cg06959021	chr12	110348880	TCHP;TCHP			OpenSea	Body;Body	-0.118533	6.75771e-14	2.12921e-11
cg04543407	chr12	110990222	PPTC7			OpenSea	Body	-0.120698	7.22301e-18	4.4556e-15
cg25902202	chr12	111706827	CUX2			OpenSea	Body	-0.11188	7.63482e-13	2.03135e-10
cg05587239	chr12	111742551	CUX2			OpenSea	Body	-0.159864	4.55254e-16	2.0933e-13
cg10833066	chr12	111807467	FAM109A		chr12:111806559-111807060	S_Shore	TSS1500	-0.130569	0.000364538	0.00996073
cg03320783	chr12	113430736	OAS2;OAS2			OpenSea	Body;Body	-0.190493	2.10789e-14	7.16921e-12
cg03166043	chr12	113962357				OpenSea		-0.103084	1.48994e-11	3.18536e-09
cg20216557	chr12	114085093				OpenSea		-0.162051	2.03208e-06	0.000137503
cg07202631	chr12	114793732	TBX5;TBX5;TBX5			OpenSea	Body;Body;Body	-0.153456	1.44462e-18	9.92255e-16
cg07875068	chr12	116814302				OpenSea		0.111023	7.09962e-09	9.11909e-07
cg04771285	chr12	117557630				OpenSea		-0.139071	1.97479e-23	3.08472e-20
cg18860868	chr12	117588951	FBXO21;FBXO21			OpenSea	Body;Body	-0.129147	8.3217e-16	3.65296e-13
cg26376280	chr12	117593259	FBXO21;FBXO21		chr12:117593353-117593699	N_Shore	Body;Body	-0.100127	8.26194e-08	8.21085e-06
cg02016068	chr12	117669786	NOS1;NOS1;NOS1;NOS1			OpenSea	Body;Body;Body;Body	-0.12289	1.70384e-13	5.00226e-11
cg13055927	chr12	117909137	KSR2;KSR2			OpenSea	ExonBnd;Body	-0.176248	6.34017e-13	1.70564e-10
cg11273953	chr12	118873990				OpenSea		-0.102227	4.13193e-05	0.00175656
cg10323841	chr12	119474768	SRRM4			OpenSea	Body	-0.18365	2.10243e-13	6.08715e-11
cg11258452	chr12	119594454	SRRM4		chr12:119591856-119592176	S_Shelf	Body	-0.188845	5.01814e-07	4.07585e-05
cg22896996	chr12	119644232				OpenSea		-0.111285	3.52652e-06	0.000220487
cg05926185	chr12	120081160				OpenSea		-0.15276	4.26208e-21	4.46239e-18
cg00301811	chr12	120692709	PXN;PXN;PXN			OpenSea	Body;Body;Body	-0.141107	4.55436e-18	2.9114e-15
cg15057172	chr12	120752182			chr12:120755346-120755672	N_Shelf		-0.118177	1.00818e-11	2.20655e-09
cg04080003	chr12	121063783				OpenSea		-0.137568	7.33914e-10	1.14296e-07
cg25615068	chr12	121443309	C12orf43			OpenSea	Body	-0.191026	4.51105e-29	2.70935e-25
cg21582325	chr12	121498343				OpenSea		-0.121969	4.21704e-13	1.16855e-10
cg19286007	chr12	122326264	PSMD9;PSMD9;PSMD9;HPD		chr12:122326482-122327044	N_Shore	TSS1500;TSS1500;TSS1500;5'UTR	-0.150035	5.69326e-13	1.54393e-10
cg17100197	chr12	122513918			chr12:122516193-122517207	N_Shelf		0.102496	2.89698e-07	2.51121e-05
cg19328828	chr12	123215471	GPR81			OpenSea	TSS1500	-0.111151	1.93366e-06	0.00013188
cg24704312	chr12	123310691	CCDC62;CCDC62			OpenSea	3'UTR;Body	0.169757	6.26649e-06	0.000360067
cg15049712	chr12	123365468	VPS37B			OpenSea	Body	-0.105844	7.8968e-15	2.91624e-12
cg20432473	chr12	124103253	DDX55			OpenSea	Body	-0.114425	3.42803e-21	3.66846e-18
cg19918116	chr12	124326760	DNAH10			OpenSea	Body	-0.255681	4.95676e-29	2.9316e-25
cg19887319	chr12	124763095	ZNF664-FAM101A			OpenSea	5'UTR	-0.115463	2.85771e-18	1.88755e-15
cg10996589	chr12	125017134	NCOR2;NCOR2			OpenSea	5'UTR;5'UTR	0.10838	0.000159082	0.00521508
cg11118440	chr12	125249923				OpenSea		0.184749	6.05975e-14	1.92338e-11
cg12837402	chr12	126034582	TMEM132B			OpenSea	Body	-0.14933	2.18916e-19	1.73073e-16
cg11894649	chr12	126832187				OpenSea		-0.274423	1.17401e-20	1.13842e-17
cg24061675	chr12	126847897				OpenSea		-0.285113	2.40781e-19	1.88627e-16
cg04386156	chr12	127232118	LINC00944			OpenSea	Body	-0.218083	3.81125e-16	1.77991e-13
cg07450109	chr12	127232134	LINC00944			OpenSea	Body	-0.145042	1.3246e-13	3.95938e-11
cg07222015	chr12	127253305	LINC00944	chr12:127253182-127253182		OpenSea	Body	0.101649	0.000131254	0.00448659
cg23803382	chr12	127459482	LOC101927592			OpenSea	Body	-0.118294	1.01338e-13	3.096e-11
cg13633361	chr12	127631167			chr12:127630511-127631199	Island		-0.145049	0.000203926	0.00635316
cg25825627	chr12	127631198			chr12:127630511-127631199	Island		-0.128141	4.20512e-08	4.51339e-06
cg19192520	chr12	127848063				OpenSea		-0.132266	9.95753e-12	2.18305e-09
cg23686123	chr12	128378462				OpenSea		-0.170273	1.13291e-19	9.36773e-17
cg07653186	chr12	129156325	TMEM132C			OpenSea	Body	-0.169197	7.06177e-17	3.71188e-14
cg02531227	chr12	129460621	GLT1D1			OpenSea	Body	-0.145146	7.92255e-08	7.91417e-06
cg09288218	chr12	130554977				OpenSea		-0.139284	4.57407e-11	9.01066e-09
cg07070348	chr12	130555007				OpenSea		-0.147138	5.76199e-15	2.17239e-12
cg06370094	chr12	130555091				OpenSea		-0.144639	1.95583e-11	4.09993e-09
cg03791425	chr12	130707179				OpenSea		-0.123602	1.36619e-08	1.65081e-06
cg01016191	chr12	130707332				OpenSea		-0.198446	6.20393e-10	9.84167e-08
cg03897452	chr12	130707370				OpenSea		-0.128941	6.17984e-09	8.03628e-07
cg20736492	chr12	130707407				OpenSea		-0.195665	2.02375e-14	6.91644e-12
cg10220449	chr12	130707559				OpenSea		-0.173824	6.86905e-09	8.84493e-07
cg13861644	chr12	130822286	PIWIL1		chr12:130822360-130822696	N_Shore	TSS1500	-0.192124	0.000331182	0.0092396
cg02382037	chr12	130823570	PIWIL1		chr12:130823502-130824083	Island	5'UTR	0.102799	1.60187e-07	1.48067e-05
cg23548151	chr12	130823838	PIWIL1		chr12:130823502-130824083	Island	5'UTR	0.11514	0.000119455	0.00415922
cg04945076	chr12	131237654				OpenSea		-0.168989	4.84643e-09	6.43657e-07
cg14803869	chr12	131237682				OpenSea		-0.142258	1.31474e-11	2.8319e-09
cg22624278	chr12	131237708				OpenSea		-0.147192	2.33197e-13	6.71161e-11
cg20050828	chr12	131303094	STX2;STX2		chr12:131303093-131303836	Island	Body;Body	-0.110006	5.31802e-06	0.000312949
cg10832093	chr12	131303194	STX2;STX2		chr12:131303093-131303836	Island	Body;Body	-0.18915	3.21691e-06	0.00020386
cg11011512	chr12	131303247	STX2;STX2		chr12:131303093-131303836	Island	Body;Body	-0.202424	5.33741e-07	4.30403e-05
cg14381350	chr12	131311028	STX2;STX2			OpenSea	Body;Body	-0.161823	0.000244906	0.0073392
cg25201101	chr12	131355465	RAN		chr12:131356094-131357228	N_Shore	TSS1500	-0.123633	1.42197e-08	1.71194e-06
cg02153041	chr12	131502934	GPR133			OpenSea	Body	-0.10286	6.44489e-10	1.01843e-07
cg06947839	chr12	131502986	GPR133			OpenSea	Body	-0.126797	2.14341e-10	3.68628e-08
cg01407332	chr12	131617092	GPR133			OpenSea	Body	-0.101969	1.02758e-07	9.99623e-06
cg07544459	chr12	131864810				OpenSea		-0.153094	6.13526e-07	4.86687e-05
cg14503935	chr12	131864894				OpenSea		-0.103727	1.56151e-05	0.000779626
cg01686884	chr12	131865300				OpenSea		-0.109483	9.00506e-05	0.00331257
cg03098614	chr12	131865659				OpenSea		-0.11056	1.21237e-06	8.80348e-05
cg03813879	chr12	131937171				OpenSea		-0.139507	2.39588e-09	3.36771e-07
cg11496466	chr12	132048922			chr12:132045105-132045384	S_Shelf		-0.167981	4.67293e-09	6.23147e-07
cg04574325	chr12	132145934			chr12:132145704-132146810	Island		-0.177315	9.96762e-09	1.24059e-06
cg12384790	chr12	132678925			chr12:132682572-132682895	N_Shelf		-0.17562	5.44911e-12	1.24172e-09
cg12248652	chr12	132703589	GALNT9			OpenSea	Body	0.10967	5.33232e-05	0.00216382
cg20064206	chr12	132850492	LOC100130238;GALNT9	chr12:132850109-132850109	chr12:132848094-132848790	S_Shore	TSS1500;Body	-0.190353	8.98209e-20	7.63901e-17
cg14695497	chr12	132860966	GALNT9		chr12:132862586-132862956	N_Shore	Body	-0.106028	4.21436e-05	0.00178524
cg22245980	chr12	132976722			chr12:132976760-132977029	N_Shore		-0.124641	3.07428e-08	3.41098e-06
cg04574346	chr12	132976866			chr12:132976760-132977029	Island		-0.130339	7.52009e-11	1.41658e-08
cg02610170	chr12	132977028			chr12:132976760-132977029	Island		-0.101041	1.20887e-12	3.10443e-10
cg20531039	chr12	133131658	FBRSL1		chr12:133131896-133132157	N_Shore	Body	-0.146114	3.41624e-22	4.35334e-19
cg19100996	chr12	133138586	FBRSL1		chr12:133140304-133140634	N_Shore	Body	-0.10568	2.92398e-11	5.95397e-09
cg16622613	chr13	19956527				OpenSea		-0.10461	0.000335804	0.0093376
cg21483929	chr13	20392406			chr13:20392430-20392707	N_Shore		-0.300377	1.49858e-29	1.05551e-25
cg09139491	chr13	20392431			chr13:20392430-20392707	Island		-0.278192	2.80146e-34	8.03895e-30
cg18899220	chr13	20392529			chr13:20392430-20392707	Island		-0.466931	1.94884e-22	2.57227e-19
cg16768376	chr13	20392608			chr13:20392430-20392707	Island		-0.391103	9.61578e-35	3.18557e-30
cg13005636	chr13	20392706			chr13:20392430-20392707	Island		-0.346821	9.8678e-35	3.18557e-30
cg15582133	chr13	20868822				OpenSea		-0.108677	4.41658e-11	8.71815e-09
cg25432738	chr13	21009861	CRYL1		chr13:21009774-21010338	Island	Body	-0.170418	9.34406e-05	0.00341104
cg03244494	chr13	21010146	CRYL1		chr13:21009774-21010338	Island	Body	-0.164632	2.67491e-07	2.34123e-05
cg09985351	chr13	21287237	IL17D			OpenSea	Body	-0.155078	8.229e-20	7.03715e-17
cg13048903	chr13	21755056			chr13:21750287-21751332	S_Shelf		-0.120792	8.51386e-20	7.25672e-17
cg08695773	chr13	21834090			chr13:21833761-21834456	Island		-0.111664	3.09923e-13	8.77638e-11
cg03287123	chr13	22034019	ZDHHC20;ZDHHC20;ZDHHC20;ZDHHC20		chr13:22032862-22033730	S_Shore	TSS1500;TSS1500;TSS1500;TSS1500	-0.119285	2.84191e-09	3.94244e-07
cg18081456	chr13	22615049				OpenSea		-0.121536	5.22419e-08	5.4712e-06
cg06485032	chr13	22615064				OpenSea		-0.164898	4.72604e-10	7.66353e-08
cg14413050	chr13	22615145				OpenSea		-0.150517	1.21591e-05	0.000631239
cg06755471	chr13	22615265				OpenSea		-0.167447	1.03227e-08	1.28067e-06
cg04826345	chr13	22615334				OpenSea		-0.158101	3.48497e-07	2.95816e-05
cg26361286	chr13	23309689				OpenSea		-0.186335	2.28378e-09	3.22183e-07
cg15973954	chr13	23309774				OpenSea		-0.127806	6.06813e-09	7.90294e-07
cg01863042	chr13	23309892				OpenSea		-0.169117	1.19511e-05	0.000622486
cg08083251	chr13	23309930				OpenSea		-0.185911	6.24079e-05	0.00246343
cg03042692	chr13	23310188				OpenSea		-0.163717	3.26434e-06	0.000206376
cg05215994	chr13	23310203				OpenSea		-0.153071	8.67015e-06	0.000475034
cg20395040	chr13	23310225				OpenSea		-0.147189	2.68249e-07	2.34681e-05
cg18959621	chr13	23310464				OpenSea		-0.113554	0.00018198	0.0058075
cg18077422	chr13	23314589				OpenSea		-0.122423	0.000113016	0.00397469
cg12636982	chr13	23370335				OpenSea		-0.10943	7.50079e-10	1.16649e-07
cg21606928	chr13	23501122			chr13:23500589-23501398	Island		-0.171632	1.53336e-10	2.72169e-08
cg17213394	chr13	23662385				OpenSea		-0.21002	1.45453e-09	2.138e-07
cg03097147	chr13	23733345			chr13:23733808-23734816	N_Shore		-0.199827	4.4733e-10	7.2842e-08
cg24659858	chr13	24270321			chr13:24269499-24270116	S_Shore		-0.2335	9.77206e-10	1.48717e-07
cg11077310	chr13	24495657	ANKRD20A19P			OpenSea	Body	-0.245022	3.3568e-10	5.5715e-08
cg15491131	chr13	24914324			chr13:24914548-24915100	N_Shore		-0.110292	4.65154e-06	0.000279071
cg03958980	chr13	24982167				OpenSea		-0.14028	2.94334e-08	3.27932e-06
cg07009504	chr13	25115530			chr13:25115604-25116429	N_Shore		-0.208152	3.04213e-12	7.24778e-10
cg06573146	chr13	27203539	WASF3;WASF3			OpenSea	5'UTR;5'UTR	-0.11552	3.41799e-10	5.66578e-08
cg03617023	chr13	27447296				OpenSea		-0.136262	1.30916e-14	4.62943e-12
cg17355299	chr13	27936891				OpenSea		-0.18509	1.09724e-14	3.93391e-12
cg03805527	chr13	28887934	FLT1			OpenSea	Body	-0.319978	3.12716e-22	4.01135e-19
cg15798462	chr13	28929866	FLT1			OpenSea	Body	-0.124134	5.88312e-10	9.38077e-08
cg13910526	chr13	29528053				OpenSea		-0.124822	6.58219e-08	6.70666e-06
cg23474149	chr13	29795331	MTUS2			OpenSea	Body	-0.107321	2.88107e-06	0.00018546
cg14365785	chr13	30054440	MTUS2;MTUS2		chr13:30054342-30054558	Island	Body;Body	-0.119047	1.09286e-14	3.92364e-12
cg07268021	chr13	30054459	MTUS2;MTUS2		chr13:30054342-30054558	Island	Body;Body	-0.103424	1.97737e-08	2.29861e-06
cg07068993	chr13	31247836			chr13:31248188-31248618	N_Shore		-0.139607	7.88804e-16	3.48233e-13
cg01429340	chr13	31553556				OpenSea		-0.134746	4.37742e-21	4.56465e-18
cg18351683	chr13	31926752				OpenSea		-0.12982	6.48179e-08	6.61655e-06
cg03797380	chr13	31926795				OpenSea		-0.106813	1.18855e-07	1.13827e-05
cg02744945	chr13	32738953	FRY			OpenSea	Body	-0.146447	1.91177e-16	9.43438e-14
cg10890532	chr13	33041704	N4BP2L2;N4BP2L2			OpenSea	Body;Body	-0.158831	1.60513e-22	2.14048e-19
cg22318901	chr13	34253578		chr13:34253090-34253090		OpenSea		-0.111456	9.91613e-06	0.000531535
cg09355500	chr13	36401040	DCLK1;DCLK1;MIR548F5;DCLK1			OpenSea	Body;Body;Body;Body	-0.123921	2.12681e-11	4.4272e-09
cg07341230	chr13	36564524	DCLK1			OpenSea	Body	-0.198459	8.09795e-17	4.21082e-14
cg16766613	chr13	36700200	DCLK1			OpenSea	Body	-0.170029	9.94542e-07	7.40771e-05
cg00420391	chr13	40726420				OpenSea		-0.151148	1.10204e-15	4.75674e-13
cg02779128	chr13	40726558				OpenSea		-0.211436	2.91757e-19	2.24922e-16
cg25532201	chr13	42002627				OpenSea		-0.169885	5.38936e-15	2.04096e-12
cg24286613	chr13	42030070	C13orf15		chr13:42030913-42032667	N_Shore	TSS1500	-0.114885	7.35018e-09	9.40507e-07
cg12936674	chr13	44765899				OpenSea		-0.138037	8.55571e-16	3.75143e-13
cg20797320	chr13	45793491	GTF2F2			OpenSea	Body	-0.120258	8.91234e-06	0.000485932
cg11304899	chr13	46267080	LINC01055			OpenSea	Body	-0.155159	0.000138405	0.00467659
cg12654941	chr13	47106176				OpenSea		-0.122133	4.37758e-10	7.13433e-08
cg18882262	chr13	47303081	LRCH1;LRCH1;LRCH1			OpenSea	Body;Body;Body	-0.115855	8.99447e-20	7.64115e-17
cg06066032	chr13	48369175				OpenSea		-0.125641	1.35845e-14	4.78852e-12
cg05969306	chr13	48612661	NUDT15		chr13:48611646-48612268	S_Shore	Body	-0.24624	4.67711e-18	2.98004e-15
cg06489359	chr13	49306387				OpenSea		-0.134087	8.22469e-26	2.12411e-22
cg04647790	chr13	52419265	FLJ37307;FLJ37307			OpenSea	Body;Body	-0.238001	1.64302e-24	3.20649e-21
cg01657556	chr13	52419483	FLJ37307;FLJ37307			OpenSea	TSS200;TSS200	-0.15837	4.81835e-22	5.99222e-19
cg18997137	chr13	52419689	FLJ37307;FLJ37307			OpenSea	TSS1500;TSS1500	-0.221094	6.94655e-24	1.18809e-20
cg16096766	chr13	52419714	FLJ37307;FLJ37307			OpenSea	TSS1500;TSS1500	-0.23155	1.59123e-24	3.12114e-21
cg10390211	chr13	52419728	LINC00282;LINC00282			OpenSea	TSS1500;TSS1500	-0.322924	1.81232e-23	2.85977e-20
cg24678163	chr13	52769951	THSD1P		chr13:52768295-52768854	S_Shore	TSS1500	-0.138101	1.06516e-07	1.033e-05
cg03039002	chr13	53776259			chr13:53774264-53776345	Island		-0.103574	4.05008e-05	0.00172831
cg22063391	chr13	53956443				OpenSea		-0.120727	5.16243e-07	4.17854e-05
cg12243763	chr13	60051077				OpenSea		-0.138804	1.08108e-06	7.96652e-05
cg10579624	chr13	61048007	TDRD3;TDRD3;TDRD3			OpenSea	Body;Body;Body	-0.11248	1.53642e-19	1.24128e-16
cg09867354	chr13	62454781				OpenSea		-0.115153	1.04601e-08	1.29626e-06
cg00097020	chr13	64386020			chr13:64385719-64386057	Island		-0.100798	1.36657e-06	9.753e-05
cg26515475	chr13	65568412				OpenSea		-0.127677	0.000199765	0.00624869
cg09526356	chr13	67568473	PCDH9;PCDH9			OpenSea	Body;Body	-0.246714	8.0592e-26	2.08833e-22
cg18494043	chr13	67568518	PCDH9;PCDH9			OpenSea	Body;Body	-0.183501	5.3171e-23	7.77279e-20
cg25021026	chr13	70509323	KLHL1;KLHL1			OpenSea	Body;Body	-0.178332	8.36784e-13	2.2127e-10
cg11437366	chr13	73140232				OpenSea		-0.143676	9.09986e-17	4.68464e-14
cg19878363	chr13	73225276				OpenSea		-0.128352	3.73743e-13	1.04424e-10
cg21506555	chr13	75148004				OpenSea		-0.223926	1.0499e-14	3.7817e-12
cg19496772	chr13	76444798				OpenSea		-0.106275	1.54063e-08	1.8412e-06
cg11747081	chr13	76444823				OpenSea		-0.109941	5.41658e-07	4.35895e-05
cg15993805	chr13	76593662				OpenSea		-0.119799	1.79728e-10	3.14759e-08
cg22138494	chr13	77949107				OpenSea		-0.127714	5.38967e-15	2.04096e-12
cg12954338	chr13	80809919				OpenSea		-0.127461	1.12262e-07	1.08169e-05
cg14273229	chr13	80936274				OpenSea		-0.10883	1.06065e-16	5.40639e-14
cg01969535	chr13	81228874			chr13:81229047-81229445	N_Shore		-0.167948	4.75081e-06	0.000284212
cg23513591	chr13	81229232			chr13:81229047-81229445	Island		-0.112835	8.22165e-05	0.00307787
cg21482472	chr13	81229358			chr13:81229047-81229445	Island		-0.123084	0.000217237	0.00668072
cg14612437	chr13	82904810				OpenSea		-0.13078	4.53375e-07	3.73171e-05
cg00982082	chr13	90028291				OpenSea		-0.122836	1.36506e-09	2.01682e-07
cg20647118	chr13	92051786	GPC5		chr13:92051153-92051716	S_Shore	Body	-0.10178	2.38934e-08	2.71997e-06
cg27298487	chr13	92575562	GPC5			OpenSea	Body	-0.184004	3.78102e-11	7.54042e-09
cg17352088	chr13	94845021	GPC6			OpenSea	Body	-0.107227	1.45228e-14	5.09139e-12
cg12228863	chr13	95069222				OpenSea		-0.100394	1.80115e-07	1.64446e-05
cg10304534	chr13	95844361	ABCC4;ABCC4			OpenSea	Body;Body	-0.160933	2.5904e-18	1.71684e-15
cg20180447	chr13	96728260				OpenSea		-0.184407	2.06361e-12	5.07568e-10
cg01955239	chr13	97646897	OXGR1		chr13:97646394-97646737	S_Shore	TSS1500	-0.14583	2.31179e-19	1.8184e-16
cg24663970	chr13	97647084	OXGR1		chr13:97646394-97646737	S_Shore	TSS1500	-0.182026	1.14032e-17	6.82765e-15
cg21810047	chr13	97647222	OXGR1		chr13:97646394-97646737	S_Shore	TSS1500	-0.125307	1.06959e-12	2.77992e-10
cg24278283	chr13	98227484				OpenSea		-0.144529	3.69745e-15	1.45491e-12
cg24805998	chr13	98283645				OpenSea		-0.137057	5.6352e-10	9.02074e-08
cg02867869	chr13	99381806	SLC15A1			OpenSea	Body	-0.101472	0.000351351	0.00967096
cg05912299	chr13	100217962				OpenSea		-0.114553	7.82907e-05	0.00295864
cg12127863	chr13	100252695				OpenSea		-0.173509	8.97795e-09	1.12939e-06
cg11277947	chr13	100269826	CLYBL;CLYBL			OpenSea	Body;Body	-0.272975	1.69892e-19	1.36614e-16
cg14293181	chr13	100552530	CLYBL;LOC101927437		chr13:100547633-100548911	S_Shelf	Body;Body	-0.144676	7.78075e-22	9.2744e-19
cg05563033	chr13	101174060	PCCA;PCCA			OpenSea	Body;Body	-0.100348	7.14361e-08	7.21128e-06
cg21805940	chr13	101174420	PCCA;PCCA			OpenSea	Body;Body	-0.119923	9.3076e-10	1.42095e-07
cg02781074	chr13	101241206	GGACT		chr13:101240689-101241226	Island	TSS200	-0.49676	8.60819e-26	2.19483e-22
cg27248148	chr13	101241225			chr13:101240689-101241226	Island		-0.334305	2.64963e-22	3.44442e-19
cg14732467	chr13	101241364	GGACT		chr13:101240689-101241226	S_Shore	TSS1500	-0.126571	1.71149e-07	1.57075e-05
cg06430286	chr13	101347528				OpenSea		-0.200315	1.05637e-12	2.74834e-10
cg16881282	chr13	101535847	NALCN-AS1			OpenSea	Body	-0.107716	0.000346054	0.00955509
cg09276445	chr13	102106423	ITGBL1		chr13:102106165-102106488	Island	Body	-0.10582	2.47443e-10	4.20887e-08
cg01715763	chr13	104003703				OpenSea		-0.109574	1.05737e-09	1.59663e-07
cg10437964	chr13	104664012		chr13:104663923-104663923		OpenSea		-0.130044	2.24902e-08	2.57537e-06
cg15804671	chr13	106063138				OpenSea		-0.290536	6.07679e-16	2.7501e-13
cg19004775	chr13	106063150				OpenSea		-0.272063	1.05828e-16	5.39784e-14
cg21893663	chr13	106063172				OpenSea		-0.208206	6.33435e-12	1.43185e-09
cg03174523	chr13	109147160			chr13:109147798-109149019	N_Shore		-0.15899	2.26103e-12	5.52779e-10
cg23704517	chr13	109147317			chr13:109147798-109149019	N_Shore		-0.12917	1.07477e-08	1.32893e-06
cg03573293	chr13	109815475	MYO16;MYO16			OpenSea	Body;Body	-0.147432	1.36321e-10	2.44205e-08
cg09460553	chr13	110521956		chr13:110521819-110521819	chr13:110521979-110522266	N_Shore		-0.151776	7.07368e-07	5.50285e-05
cg02315096	chr13	110522020		chr13:110521819-110521819	chr13:110521979-110522266	Island		-0.173167	4.57454e-07	3.75849e-05
cg22721998	chr13	110522149		chr13:110521819-110521819	chr13:110521979-110522266	Island		-0.167541	4.75595e-07	3.88939e-05
cg18865445	chr13	110522265			chr13:110521979-110522266	Island		-0.205318	4.78055e-08	5.06062e-06
cg17797229	chr13	110522297			chr13:110521979-110522266	S_Shore		-0.225491	5.35705e-09	7.06112e-07
cg02099572	chr13	110885345	COL4A1			OpenSea	Body	-0.13216	3.70979e-09	5.0311e-07
cg22382805	chr13	110961594	COL4A2		chr13:110958891-110960590	S_Shore	Body	-0.100666	7.56186e-08	7.58613e-06
cg22232704	chr13	110961606	COL4A2		chr13:110958891-110960590	S_Shore	Body	-0.101597	1.91299e-08	2.23248e-06
cg22947661	chr13	111596703				OpenSea		-0.16011	1.07359e-12	2.78845e-10
cg27461824	chr13	111596806				OpenSea		-0.133423	1.07998e-15	4.67397e-13
cg15143725	chr13	111829925	ARHGEF7;ARHGEF7;ARHGEF7;ARHGEF7			OpenSea	5'UTR;Body;Body;Body	-0.123123	2.63536e-15	1.06014e-12
cg20116138	chr13	113229334	TUBGCP3			OpenSea	Body	-0.102651	0.000154434	0.00509476
cg08602346	chr13	113242997	TUBGCP3		chr13:113241711-113241925	S_Shore	TSS1500	-0.110185	0.000129686	0.00444493
cg08203012	chr13	113274306				OpenSea		-0.148942	1.22054e-06	8.8552e-05
cg03198010	chr13	113274482				OpenSea		-0.111459	0.000124798	0.00431193
cg09785958	chr13	113274490				OpenSea		-0.141982	3.35338e-06	0.000211144
cg16169675	chr13	113594722			chr13:113597553-113598303	N_Shelf		-0.153384	7.61772e-08	7.63624e-06
cg05315334	chr13	113656212	MCF2L;MCF2L		chr13:113656116-113656379	Island	Body;Body	-0.110648	2.91852e-08	3.25634e-06
cg26597603	chr13	114056829			chr13:114056100-114056577	S_Shore		-0.114596	1.19088e-10	2.15727e-08
cg27565337	chr13	114856062	RASA3	chr13:114856042-114856042	chr13:114849000-114852746	S_Shelf	Body	-0.14999	1.16973e-05	0.00061161
cg05799596	chr13	114909333			chr13:114912875-114913457	N_Shelf		-0.102787	3.87738e-08	4.19804e-06
cg16812621	chr14	19888434			chr14:19888058-19890323	Island		-0.106139	1.42235e-07	1.33269e-05
cg23234847	chr14	20611696	OR4N5			OpenSea	TSS200	-0.100517	0.000293948	0.00844061
cg05830791	chr14	21128277				OpenSea		-0.176215	1.13503e-10	2.06418e-08
cg20581874	chr14	21191754			chr14:21191657-21191860	Island		-0.18796	4.988e-06	0.000296206
cg26393629	chr14	21191859			chr14:21191657-21191860	Island		-0.173253	1.23939e-07	1.18156e-05
cg08995958	chr14	21341649				OpenSea		-0.212468	2.89457e-23	4.38875e-20
cg04167642	chr14	21341758				OpenSea		-0.158748	9.84071e-25	2.01703e-21
cg27037743	chr14	21402499				OpenSea		-0.241939	1.92864e-23	3.02483e-20
cg13731605	chr14	21660372				OpenSea		-0.125008	5.40297e-11	1.05035e-08
cg01567771	chr14	22191382				OpenSea		-0.14642	5.2537e-15	1.99434e-12
cg14887142	chr14	22191761				OpenSea		-0.218906	1.9471e-23	3.04762e-20
cg16304521	chr14	22191827				OpenSea		-0.209548	1.06981e-29	7.96987e-26
cg19846667	chr14	22191856				OpenSea		-0.300659	2.56837e-34	7.65355e-30
cg14269807	chr14	22191888				OpenSea		-0.229549	6.55559e-30	5.46143e-26
cg04277125	chr14	22309073				OpenSea		-0.120305	4.29637e-09	5.77104e-07
cg19584235	chr14	22362410				OpenSea		-0.110915	6.26348e-21	6.38528e-18
cg09525416	chr14	22362418				OpenSea		-0.210321	9.74319e-24	1.60272e-20
cg18838642	chr14	22382016				OpenSea		-0.122641	7.92304e-10	1.22723e-07
cg19790323	chr14	22471111				OpenSea		-0.349553	3.09066e-31	3.68397e-27
cg19224357	chr14	22471274				OpenSea		-0.281867	3.41095e-28	1.53105e-24
cg02541672	chr14	22579700				OpenSea		-0.172652	7.37856e-17	3.8679e-14
cg26135313	chr14	22580177				OpenSea		-0.154984	1.19887e-18	8.34552e-16
cg24222934	chr14	22600288				OpenSea		-0.1014	6.22126e-10	9.86513e-08
cg24941600	chr14	22653259				OpenSea		-0.177035	2.07782e-23	3.22615e-20
cg04618184	chr14	22745406				OpenSea		-0.142137	1.0401e-10	1.90436e-08
cg03935495	chr14	22782660				OpenSea		-0.132844	2.50437e-08	2.83467e-06
cg05969295	chr14	23287497	SLC7A7		chr14:23291078-23291337	N_Shelf	5'UTR	-0.275112	9.59613e-30	7.2891e-26
cg16006981	chr14	23287553	SLC7A7		chr14:23291078-23291337	N_Shelf	5'UTR	-0.180411	3.76416e-27	1.31369e-23
cg17053267	chr14	23410296	LOC101926933			OpenSea	Body	-0.244236	3.83188e-19	2.888e-16
cg05357695	chr14	23623480	SLC7A8;SLC7A8;SLC7A8			OpenSea	5'UTR;Body;1stExon	-0.197355	5.85815e-15	2.20329e-12
cg19473656	chr14	23623663	SLC7A8;SLC7A8			OpenSea	Body;TSS200	-0.243262	5.06691e-12	1.16215e-09
cg08104568	chr14	23623728	SLC7A8;SLC7A8			OpenSea	Body;TSS200	-0.121791	1.19584e-13	3.60231e-11
cg01267709	chr14	23623756	SLC7A8;SLC7A8			OpenSea	Body;TSS200	-0.22014	1.05564e-13	3.21371e-11
cg26561526	chr14	23623823	SLC7A8;SLC7A8;SLC7A8;SLC7A8;SLC7A8			OpenSea	TSS200;TSS200;Body;Body;Body	-0.252087	8.82131e-17	4.55638e-14
cg01790464	chr14	23623935	SLC7A8;SLC7A8			OpenSea	Body;TSS1500	-0.110386	1.28793e-11	2.77801e-09
cg20063106	chr14	23938147	NGDN;NGDN			OpenSea	TSS1500;TSS1500	-0.151753	4.34417e-12	1.00802e-09
cg01238343	chr14	23938207	NGDN;NGDN			OpenSea	TSS1500;TSS1500	-0.174755	1.7284e-13	5.07247e-11
cg06800231	chr14	24398826	C14orf165			OpenSea	Body	-0.146032	9.88924e-14	3.03205e-11
cg26101070	chr14	24950792	LOC101927045			OpenSea	Body	-0.188378	2.29021e-08	2.6175e-06
cg10890277	chr14	24950825	LOC101927045			OpenSea	Body	-0.174195	1.81476e-06	0.00012476
cg07433054	chr14	25275498				OpenSea		-0.105281	1.04289e-08	1.29303e-06
cg18088111	chr14	25312713	STXBP6;STXBP6;STXBP6			OpenSea	Body;Body;Body	-0.130294	1.22397e-08	1.49694e-06
cg15720543	chr14	26477646				OpenSea		-0.227929	1.92722e-23	3.02483e-20
cg16977630	chr14	26873168				OpenSea		-0.116821	4.16622e-09	5.60788e-07
cg13945778	chr14	28733594				OpenSea		-0.124079	1.6796e-07	1.54478e-05
cg01840183	chr14	28733613				OpenSea		-0.159658	7.12214e-08	7.19063e-06
cg25074329	chr14	29151045				OpenSea		-0.12846	1.27785e-09	1.90029e-07
cg00873878	chr14	29998825	MIR548AI			OpenSea	Body	-0.226827	1.58223e-17	9.23099e-15
cg07340660	chr14	31043993	G2E3;G2E3			OpenSea	5'UTR;5'UTR	-0.323792	1.82625e-21	2.03475e-18
cg11071193	chr14	31090535	SCFD1;SCFD1			OpenSea	TSS1500;TSS1500	-0.116385	7.22452e-07	5.60469e-05
cg27612473	chr14	31890262	HEATR5A;LOC101927124		chr14:31889168-31890024	S_Shore	TSS1500;Body	-0.166346	1.10239e-12	2.85559e-10
cg24694798	chr14	33057907	AKAP6			OpenSea	Body	-0.120171	1.89401e-07	1.72032e-05
cg16767335	chr14	34077052	NPAS3;NPAS3;NPAS3;NPAS3			OpenSea	Body;Body;Body;Body	-0.100406	3.38973e-10	5.62255e-08
cg00250036	chr14	34077061	NPAS3;NPAS3;NPAS3;NPAS3			OpenSea	Body;Body;Body;Body	-0.117206	1.99757e-10	3.46469e-08
cg07934321	chr14	40887312				OpenSea		-0.141113	3.2851e-12	7.7788e-10
cg10207408	chr14	44974981	FSCB			OpenSea	1stExon	-0.127057	6.77323e-08	6.87689e-06
cg12799234	chr14	45267631				OpenSea		-0.174733	6.21561e-09	8.08143e-07
cg02278912	chr14	45267997				OpenSea		-0.194296	1.32662e-07	1.25265e-05
cg03451686	chr14	46185931				OpenSea		-0.121048	1.3344e-07	1.25885e-05
cg23479515	chr14	46185982				OpenSea		-0.10283	1.028e-06	7.62683e-05
cg04269193	chr14	46241576				OpenSea		-0.149769	9.84731e-07	7.34877e-05
cg03354870	chr14	47050496				OpenSea		-0.151377	2.43612e-18	1.61874e-15
cg19736195	chr14	51836751				OpenSea		-0.189018	1.4525e-13	4.30844e-11
cg02966971	chr14	51836760				OpenSea		-0.194669	8.05987e-22	9.59234e-19
cg10843707	chr14	52510701	NID2			OpenSea	Body	-0.172253	7.32325e-10	1.14094e-07
cg00537196	chr14	52688271				OpenSea		-0.126241	3.86168e-07	3.23909e-05
cg02247430	chr14	53258644	GNPNAT1		chr14:53257664-53258400	S_Shore	TSS1500	-0.1071	1.79533e-10	3.14489e-08
cg05846899	chr14	54468344				OpenSea		-0.113131	1.22647e-08	1.49952e-06
cg02802783	chr14	54960361				OpenSea		-0.180742	6.65435e-22	7.99961e-19
cg23251248	chr14	55907374	TBPL2		chr14:55907197-55907433	Island	TSS200	-0.132541	5.15883e-08	5.41006e-06
cg26143452	chr14	55907385	TBPL2		chr14:55907197-55907433	Island	TSS200	-0.11353	1.24819e-06	9.02877e-05
cg10807643	chr14	55907417	TBPL2		chr14:55907197-55907433	Island	TSS200	-0.139832	2.34653e-10	4.00891e-08
cg10257302	chr14	55907427	TBPL2		chr14:55907197-55907433	Island	TSS200	-0.184844	9.08822e-11	1.68494e-08
cg16907514	chr14	56046098	KTN1;C14orf33;KTN1;KTN1;KTN1	chr14:56045964-56045964	chr14:56046634-56047986	N_Shore	TSS1500;Body;TSS1500;TSS1500;TSS1500	0.157289	1.11032e-05	0.000585049
cg05181532	chr14	56198806				OpenSea		-0.139455	6.09002e-20	5.29564e-17
cg16876710	chr14	57535290				OpenSea		0.140638	5.58015e-09	7.32652e-07
cg20311018	chr14	57535336				OpenSea		0.11647	6.49161e-08	6.62482e-06
cg21575526	chr14	57535363				OpenSea		0.107523	2.22152e-08	2.54689e-06
cg14275340	chr14	58862450	TOMM20L		chr14:58862541-58863209	N_Shore	TSS200	-0.112555	6.74744e-16	3.01917e-13
cg16345520	chr14	60432168	LRRC9			OpenSea	Body	-0.137097	1.38463e-06	9.86651e-05
cg16597280	chr14	60432675	LRRC9			OpenSea	Body	-0.141479	1.09255e-05	0.000576975
cg12143028	chr14	61655040		chr14:61654939-61654939		OpenSea		-0.196484	4.9613e-07	4.03645e-05
cg27084175	chr14	63134296				OpenSea		-0.109421	8.07684e-05	0.00303554
cg04347653	chr14	65033363	PPP1R36			OpenSea	Body	-0.138416	2.49606e-17	1.40852e-14
cg19641841	chr14	65068527			chr14:65068368-65068668	Island		-0.106258	0.000106932	0.00380021
cg09578944	chr14	65689260	LOC100128233			OpenSea	TSS200	-0.134788	4.8913e-25	1.06153e-21
cg17381713	chr14	65689262	LOC100128233			OpenSea	TSS200	-0.171752	2.91568e-24	5.40433e-21
cg16925679	chr14	65689407	LOC100128233			OpenSea	TSS1500	-0.101051	2.51199e-17	1.41648e-14
cg23373640	chr14	65696480				OpenSea		-0.127165	2.95387e-05	0.00132903
cg22746449	chr14	67585119	GPHN;GPHN			OpenSea	Body;Body	-0.20079	1.27948e-19	1.0479e-16
cg03642431	chr14	69185196				OpenSea		-0.114355	3.19961e-17	1.76957e-14
cg10399005	chr14	70316898			chr14:70316847-70317240	Island		-0.150217	5.06188e-05	0.00207395
cg02170386	chr14	70316972			chr14:70316847-70317240	Island		-0.181325	2.42132e-11	4.99463e-09
cg20475486	chr14	70317075			chr14:70316847-70317240	Island		-0.166499	6.39486e-07	5.04562e-05
cg09284655	chr14	70317228			chr14:70316847-70317240	Island		-0.215362	9.91696e-10	1.50715e-07
cg07280807	chr14	70317239			chr14:70316847-70317240	Island		-0.198188	1.22598e-09	1.82983e-07
cg18578974	chr14	70317582			chr14:70316847-70317240	S_Shore		-0.107223	5.47458e-08	5.69876e-06
cg23972474	chr14	70404320	SMOC1;SMOC1			OpenSea	Body;Body	-0.104854	3.88852e-06	0.000239182
cg04930840	chr14	72703540	RGS6			OpenSea	Body	-0.103305	1.63882e-09	2.37954e-07
cg12524894	chr14	74975224	LTBP2			OpenSea	Body	-0.127457	2.82047e-17	1.57779e-14
cg12149606	chr14	75614186	TMED10			OpenSea	Body	-0.112338	4.57993e-05	0.00190917
cg08201663	chr14	75614414	TMED10			OpenSea	Body	-0.221479	1.13302e-12	2.92419e-10
cg04814637	chr14	75985264				OpenSea		-0.335514	3.66283e-29	2.27031e-25
cg05323286	chr14	76141706	TTLL5			OpenSea	Body	-0.123457	4.6245e-11	9.09843e-09
cg26025596	chr14	76922660	ESRRB			OpenSea	Body	-0.102671	1.03107e-08	1.27959e-06
cg21946480	chr14	77310900	LRRC74A			OpenSea	Body	-0.129004	1.03719e-12	2.70089e-10
cg15630831	chr14	77925961	AHSA1;AHSA1		chr14:77923870-77924596	S_Shore	Body;ExonBnd	-0.121501	2.41729e-14	8.14288e-12
cg25625458	chr14	77925988	AHSA1		chr14:77923870-77924596	S_Shore	Body	-0.156036	1.16761e-18	8.13522e-16
cg26325935	chr14	78271116	ADCK1;ADCK1			OpenSea	5'UTR;5'UTR	-0.181054	8.64018e-26	2.19483e-22
cg09000805	chr14	78630932				OpenSea		-0.125662	1.5498e-07	1.43768e-05
cg18597220	chr14	80010617	NRXN3;NRXN3;NRXN3			OpenSea	Body;Body;Body	-0.295825	1.22965e-22	1.6952e-19
cg01555151	chr14	80679979	DIO2;DIO2			OpenSea	TSS1500;TSS1500	-0.184683	4.51313e-23	6.62249e-20
cg06010923	chr14	80831148	DIO2-AS1			OpenSea	Body	-0.109259	1.45429e-05	0.000734425
cg23274474	chr14	82475680				OpenSea		-0.134995	7.90579e-12	1.76164e-09
cg22712060	chr14	83108852				OpenSea		-0.139055	4.53155e-07	3.73137e-05
cg23376847	chr14	83108873				OpenSea		-0.133067	3.633e-07	3.06387e-05
cg27132415	chr14	83109010				OpenSea		-0.173951	1.12771e-08	1.38974e-06
cg10359304	chr14	85911161				OpenSea		-0.128791	1.96857e-12	4.87361e-10
cg21936545	chr14	86502432	LOC101928767			OpenSea	Body	-0.236703	2.12397e-18	1.42107e-15
cg07450805	chr14	86687661				OpenSea		-0.16407	1.56714e-17	9.14989e-15
cg11446088	chr14	87121082				OpenSea		-0.193538	4.54071e-19	3.37301e-16
cg26037180	chr14	88199948				OpenSea		-0.113999	8.2981e-07	6.33356e-05
cg25853564	chr14	88929797				OpenSea		-0.15366	1.10315e-21	1.2814e-18
cg16398875	chr14	90660524				OpenSea		-0.127164	7.64122e-14	2.38432e-11
cg06885196	chr14	91821662	CCDC88C			OpenSea	Body	-0.190785	3.25373e-21	3.50615e-18
cg16431343	chr14	92359723	FBLN5			OpenSea	Body	-0.138919	1.23692e-19	1.01626e-16
cg05157625	chr14	93153553	RIN3		chr14:93153278-93154759	Island	Body	-0.169534	5.67071e-05	0.00227716
cg02706439	chr14	93389249	CHGA;CHGA		chr14:93389245-93389899	Island	TSS200;TSS200	-0.114522	5.74484e-13	1.55629e-10
cg04453367	chr14	93389278	CHGA;CHGA		chr14:93389245-93389899	Island	TSS200;TSS200	-0.108241	1.00182e-06	7.45621e-05
cg16548201	chr14	94419708	ASB2			OpenSea	Body	-0.180348	3.80935e-15	1.49514e-12
cg18282544	chr14	94774066	SERPINA6			OpenSea	Body	-0.122862	5.14754e-08	5.40041e-06
cg10118789	chr14	94900629				OpenSea		-0.13295	7.35021e-08	7.39871e-06
cg06420145	chr14	95148045				OpenSea		-0.106648	2.48941e-11	5.12282e-09
cg21182196	chr14	95786801	CLMN		chr14:95785752-95786151	S_Shore	TSS1500	-0.118388	1.23934e-05	0.000641556
cg18180096	chr14	96150315				OpenSea		-0.127484	8.33037e-10	1.28416e-07
cg05402891	chr14	96152661	TCL1B;TCL1B			OpenSea	TSS200;TSS200	-0.199533	5.51878e-11	1.07003e-08
cg17775944	chr14	96152671	TCL1B			OpenSea	TSS200	-0.188258	1.49166e-10	2.65619e-08
cg03043804	chr14	96152706	TCL1B;TCL1B			OpenSea	TSS200;TSS200	-0.101124	2.74566e-05	0.00125038
cg16804892	chr14	96241208				OpenSea		-0.108949	6.67798e-11	1.27249e-08
cg15410332	chr14	97405600				OpenSea		-0.226773	3.96742e-21	4.17646e-18
cg20411668	chr14	97925015	LOC101929241;LOC101929241			OpenSea	TSS200;TSS200	-0.100412	1.28238e-07	1.21731e-05
cg24534955	chr14	97925055	LOC101929241;LOC101929241			OpenSea	TSS200;TSS200	-0.105675	9.67172e-08	9.465e-06
cg10261416	chr14	97925289				OpenSea		-0.134486	6.86212e-07	5.3595e-05
cg06341731	chr14	99641017	BCL11B;BCL11B		chr14:99640360-99642767	Island	Body;Body	-0.310724	2.16314e-11	4.498e-09
cg02224314	chr14	99641151	BCL11B;BCL11B		chr14:99640360-99642767	Island	Body;Body	-0.222757	5.09766e-07	4.13394e-05
cg01990482	chr14	99793655				OpenSea		-0.142796	1.41907e-08	1.7091e-06
cg10528576	chr14	101192913	DLK1		chr14:101192851-101193499	Island	TSS1500	-0.13973	9.57455e-06	0.00051619
cg26374305	chr14	101293856	MEG3;MEG3;MEG3		chr14:101293427-101294433	Island	Body;Body;Body	0.130352	7.30848e-08	7.36053e-06
cg18186343	chr14	101317620	MIR770;MEG3;MEG3;MEG3			OpenSea	TSS1500;Body;Body;Body	-0.225129	7.42402e-24	1.25589e-20
cg03039990	chr14	101317622	MIR770;MEG3;MEG3;MEG3			OpenSea	TSS1500;Body;Body;Body	-0.235308	6.41992e-25	1.35164e-21
cg01022345	chr14	101317819	MIR770;MEG3;MEG3;MEG3			OpenSea	TSS1500;Body;Body;Body	-0.104577	7.11217e-16	3.16687e-13
cg15189219	chr14	101550277				OpenSea		-0.123511	4.42567e-16	2.04345e-13
cg04165845	chr14	101696245				OpenSea		-0.226314	2.23467e-09	3.15714e-07
cg06741336	chr14	101696494				OpenSea		-0.136096	1.82407e-08	2.14031e-06
cg01590338	chr14	101831332			chr14:101831291-101831695	Island		-0.110372	4.19909e-05	0.00178042
cg24127506	chr14	102050490			chr14:102050814-102051025	N_Shore		-0.13468	7.1974e-10	1.12291e-07
cg23012310	chr14	102050627			chr14:102050814-102051025	N_Shore		-0.173268	1.81735e-09	2.61767e-07
cg23429749	chr14	102050815			chr14:102050814-102051025	Island		-0.157497	8.10292e-12	1.8035e-09
cg01067216	chr14	102051021			chr14:102050814-102051025	Island		-0.170094	3.79852e-14	1.2423e-11
cg15444358	chr14	102051071			chr14:102050814-102051025	S_Shore		-0.136809	1.81894e-12	4.53144e-10
cg10093103	chr14	102101288			chr14:102101165-102101596	Island		-0.194116	4.12599e-16	1.91421e-13
cg11992599	chr14	102101595			chr14:102101165-102101596	Island		-0.304871	1.13609e-21	1.31572e-18
cg19571540	chr14	102101660			chr14:102101165-102101596	S_Shore		-0.425943	7.56976e-23	1.07613e-19
cg24071762	chr14	102784547	ZNF839;ZNF839		chr14:102785930-102786538	N_Shore	5'UTR;TSS1500	-0.354677	2.03793e-27	7.73991e-24
cg14531093	chr14	102973717	ANKRD9		chr14:102973317-102976666	Island	Body	-0.122485	0.000184418	0.0058675
cg12103197	chr14	102974365	ANKRD9		chr14:102973317-102976666	Island	5'UTR	-0.16229	3.06799e-07	2.64377e-05
cg26023303	chr14	103541561		chr14:103541337-103541337	chr14:103541703-103542179	N_Shore		-0.121811	2.01227e-12	4.97212e-10
cg22799691	chr14	103821330				OpenSea		-0.169351	8.82559e-15	3.23151e-12
cg26195482	chr14	104551553	ASPG		chr14:104552012-104552478	N_Shore	TSS1500	-0.111941	2.32148e-08	2.65089e-06
cg07022764	chr14	104569519	ASPG		chr14:104569499-104569780	Island	Body	-0.18896	1.51083e-23	2.42353e-20
cg20870298	chr14	104569529	ASPG		chr14:104569499-104569780	Island	Body	-0.203259	1.1991e-19	9.8729e-17
cg14969899	chr14	104569581	ASPG		chr14:104569499-104569780	Island	Body	-0.169369	1.73018e-22	2.29146e-19
cg15904664	chr14	104569653	ASPG		chr14:104569499-104569780	Island	Body	-0.141987	2.80581e-13	8.00104e-11
cg14166701	chr14	104574715	ASPG			OpenSea	Body	-0.255434	1.6103e-16	7.99761e-14
cg23375598	chr14	104662377				OpenSea		-0.109474	2.18306e-06	0.000145897
cg18970824	chr14	104662402				OpenSea		-0.110722	0.000124262	0.0042984
cg14879065	chr14	104662468				OpenSea		-0.108972	6.6554e-05	0.00259601
cg13252700	chr14	104690882		chr14:104690511-104690511	chr14:104690039-104690274	S_Shore		-0.153905	6.69563e-19	4.86645e-16
cg03634148	chr14	104709473				OpenSea		-0.108273	3.33491e-11	6.71994e-09
cg26153715	chr14	104808474				OpenSea		-0.214906	2.87995e-20	2.61892e-17
cg23936410	chr14	104808516				OpenSea		-0.291364	4.06901e-18	2.62278e-15
cg01655667	chr14	104808652				OpenSea		-0.260966	9.85125e-15	3.56161e-12
cg25305119	chr14	104940893			chr14:104940228-104940466	S_Shore		-0.123965	1.92891e-06	0.00013158
cg05868942	chr14	105118409			chr14:105119773-105120005	N_Shore		-0.132368	5.05512e-07	4.10244e-05
cg20182958	chr14	105654616			chr14:105658586-105659226	N_Shelf		-0.238938	1.93401e-15	7.95768e-13
cg00887994	chr14	105837481	PACS2;PACS2;PACS2		chr14:105836031-105836386	S_Shore	Body;Body;Body	-0.145994	2.39999e-19	1.88204e-16
cg16331689	chr14	105915268	MTA1;MTA1		chr14:105915521-105915931	N_Shore	Body;Body	-0.141936	1.89354e-20	1.78043e-17
cg26326372	chr14	105946393	CRIP2		chr14:105944421-105945700	S_Shore	3'UTR	0.116189	3.32977e-05	0.00146849
cg12593908	chr14	106465070				OpenSea		0.106034	2.89524e-07	2.50998e-05
cg07687265	chr14	106765232				OpenSea		-0.10495	2.38722e-10	4.07214e-08
cg20918386	chr14	107041993				OpenSea		-0.115755	1.67397e-21	1.89613e-18
cg14839501	chr15	22836819	TUBGCP5;TUBGCP5		chr15:22833282-22833911	S_Shelf	Body;Body	-0.156264	1.88801e-18	1.27374e-15
cg04911552	chr15	23470722	GOLGA6L22			OpenSea	Body	-0.123608	5.07679e-18	3.2057e-15
cg09241174	chr15	23662343				OpenSea		-0.104956	2.139e-08	2.46614e-06
cg00265276	chr15	24068671				OpenSea		-0.176919	4.4129e-20	3.88967e-17
cg17854223	chr15	24069001				OpenSea		-0.121358	1.39194e-12	3.53936e-10
cg23777508	chr15	24141531				OpenSea		-0.108558	5.53652e-10	8.87376e-08
cg25876882	chr15	24921784	C15orf2		chr15:24920613-24921252	S_Shore	1stExon	-0.101286	8.76478e-08	8.66501e-06
cg18764121	chr15	25017456			chr15:25018174-25018533	N_Shore		-0.139428	2.99332e-12	7.14468e-10
cg04689607	chr15	26028787	ATP10A			OpenSea	Body	-0.263695	1.28403e-30	1.292e-26
cg11763795	chr15	26028816	ATP10A			OpenSea	Body	-0.146034	1.64216e-23	2.61255e-20
cg12942939	chr15	26028856	ATP10A			OpenSea	Body	-0.322939	5.86126e-34	1.37612e-29
cg11776038	chr15	26234598			chr15:26234597-26234927	Island		-0.108113	1.15157e-11	2.49779e-09
cg24149528	chr15	26341034				OpenSea		-0.127876	1.87653e-14	6.45029e-12
cg06207951	chr15	26341252				OpenSea		-0.139439	7.42235e-13	1.98026e-10
cg27158462	chr15	26873818	GABRB3;GABRB3		chr15:26874097-26874528	N_Shore	Body;Body	-0.132154	9.28867e-16	4.05903e-13
cg01251603	chr15	26874098	GABRB3;GABRB3		chr15:26874097-26874528	Island	Body;Body	-0.305155	3.74637e-15	1.47191e-12
cg20085925	chr15	26874291	GABRB3;GABRB3;GABRB3;GABRB3;GABRB3;GABRB3;GABRB3		chr15:26874097-26874528	Island	1stExon;5'UTR;Body;Body;Body;5'UTR;5'UTR	-0.329029	1.06817e-15	4.62863e-13
cg14859324	chr15	26874363	GABRB3;GABRB3		chr15:26874097-26874528	Island	Body;Body	-0.387737	3.72447e-15	1.46405e-12
cg11474464	chr15	26874457	GABRB3;GABRB3;GABRB3;GABRB3;GABRB3;GABRB3		chr15:26874097-26874528	Island	TSS200;TSS200;Body;Body;5'UTR;5'UTR	-0.429821	8.07198e-14	2.51064e-11
cg13874969	chr15	26874480	GABRB3;GABRB3;GABRB3;GABRB3;GABRB3;GABRB3		chr15:26874097-26874528	Island	TSS200;TSS200;Body;Body;5'UTR;5'UTR	-0.368654	2.98544e-14	9.89754e-12
cg20897616	chr15	26874515	GABRB3;GABRB3		chr15:26874097-26874528	Island	Body;Body	-0.291117	9.54465e-16	4.16151e-13
cg23832103	chr15	26874731	GABRB3;GABRB3;GABRB3;GABRB3;GABRB3;GABRB3		chr15:26874097-26874528	S_Shore	TSS1500;TSS1500;Body;Body;5'UTR;5'UTR	-0.273437	1.7935e-13	5.25159e-11
cg24597512	chr15	26874788	GABRB3;GABRB3		chr15:26874097-26874528	S_Shore	Body;Body	-0.252763	1.94365e-18	1.30721e-15
cg26590799	chr15	26915257	GABRB3;GABRB3		chr15:26915189-26915753	Island	Body;Body	-0.110455	4.84737e-06	0.000289035
cg11074933	chr15	26915414	GABRB3;GABRB3		chr15:26915189-26915753	Island	Body;Body	-0.109436	1.02442e-07	9.96859e-06
cg18596636	chr15	26915732	GABRB3;GABRB3		chr15:26915189-26915753	Island	Body;Body	-0.128097	1.09742e-06	8.07385e-05
cg25070075	chr15	27083993			chr15:27083992-27084222	Island		-0.263621	2.56172e-12	6.19466e-10
cg02633068	chr15	27083996			chr15:27083992-27084222	Island		-0.208934	7.44413e-11	1.40364e-08
cg07957632	chr15	27483457	GABRG3;GABRG3			OpenSea	Body;Body	-0.190753	2.97407e-15	1.19082e-12
cg20963866	chr15	27483552	GABRG3;GABRG3			OpenSea	Body;Body	-0.330499	1.32604e-22	1.80877e-19
cg04880139	chr15	27516435	GABRG3;GABRG3			OpenSea	Body;Body	-0.106712	2.20082e-12	5.38753e-10
cg02576753	chr15	27772640	GABRG3			OpenSea	Body	-0.235904	6.62511e-17	3.50375e-14
cg04966682	chr15	27772702	GABRG3			OpenSea	Body	-0.130401	2.14892e-09	3.04766e-07
cg09088406	chr15	27819306				OpenSea		-0.109386	3.64167e-06	0.000226353
cg13159361	chr15	27819341				OpenSea		-0.10945	9.54425e-07	7.15188e-05
cg10838157	chr15	27819662				OpenSea		-0.106624	7.3419e-08	7.39227e-06
cg09597806	chr15	28351607			chr15:28351606-28353102	Island		0.124261	3.92639e-11	7.81223e-09
cg09155997	chr15	28351619			chr15:28351606-28353102	Island		0.151893	4.2998e-08	4.60456e-06
cg13799544	chr15	29432016	FAM189A1			OpenSea	Body	-0.121207	6.55217e-08	6.67959e-06
cg16276982	chr15	29968032			chr15:29967209-29967621	S_Shore		-0.131551	0.000139015	0.00469205
cg09214243	chr15	29968124			chr15:29967209-29967621	S_Shore		-0.192283	4.63049e-05	0.00192654
cg19661705	chr15	31307115	TRPM1			OpenSea	Body	-0.107338	1.50865e-06	0.000106232
cg16965794	chr15	31372742	TRPM1			OpenSea	5'UTR	-0.147256	7.86119e-12	1.75423e-09
cg20663376	chr15	31372997	TRPM1	chr15:31372759-31372759		OpenSea	5'UTR	-0.148758	2.63085e-12	6.34598e-10
cg13814747	chr15	31373178	TRPM1			OpenSea	5'UTR	-0.139415	3.42426e-15	1.35914e-12
cg21576531	chr15	31490173				OpenSea		-0.203265	8.51065e-23	1.20326e-19
cg11299837	chr15	33601870	LOC101928134;LOC101928134;RYR3;RYR3		chr15:33602816-33604003	N_Shore	Body;Body;TSS1500;TSS1500	-0.146556	7.86888e-13	2.09075e-10
cg07804813	chr15	33915430	RYR3;RYR3			OpenSea	Body;Body	-0.135631	4.21217e-16	1.95185e-13
cg05180717	chr15	34516488	TMEM85			OpenSea	TSS1500	-0.305703	3.88492e-13	1.08166e-10
cg14433151	chr15	34516561	EMC4;EMC4			OpenSea	TSS1500;TSS1500	-0.17901	4.5384e-13	1.25223e-10
cg14847483	chr15	34516640	TMEM85			OpenSea	TSS1500	-0.230682	3.70955e-14	1.21526e-11
cg12949483	chr15	34516777	TMEM85			OpenSea	TSS1500	-0.11884	1.03047e-07	1.00199e-05
cg00077285	chr15	37427791				OpenSea		-0.115999	5.60067e-13	1.52096e-10
cg24482410	chr15	38057036				OpenSea		-0.119022	1.50048e-10	2.66862e-08
cg16896163	chr15	38982980				OpenSea		-0.181565	7.12255e-20	6.14522e-17
cg26739596	chr15	38982999				OpenSea		-0.115434	1.16332e-14	4.15161e-12
cg08995087	chr15	39488566				OpenSea		-0.139541	4.83966e-09	6.42947e-07
cg19335742	chr15	40566880	PAK6;PAK6;PAK6			OpenSea	Body;Body;Body	-0.225344	9.07793e-19	6.44673e-16
cg10462820	chr15	40566933	PAK6;PAK6;PAK6			OpenSea	Body;Body;Body	-0.118908	1.99596e-16	9.81238e-14
cg00202454	chr15	42371886	PLA2G4D		chr15:42371634-42371842	S_Shore	Body	-0.103306	1.47363e-09	2.16034e-07
cg02760164	chr15	42371967	PLA2G4D		chr15:42371634-42371842	S_Shore	Body	-0.128788	1.70891e-09	2.47309e-07
cg06763072	chr15	43511395	EPB42;EPB42	chr15:43511253-43511253		OpenSea	Body;Body	-0.214706	2.05747e-19	1.63328e-16
cg13985723	chr15	43511450	EPB42;EPB42			OpenSea	Body;Body	-0.237412	2.7558e-21	3.00723e-18
cg10011062	chr15	43941034	CATSPER2;CATSPER2;CATSPER2;CATSPER2;CATSPER2;CATSPER2		chr15:43940866-43941702	Island	5'UTR;5'UTR;1stExon;5'UTR;1stExon;1stExon	-0.124421	6.69842e-09	8.64414e-07
cg24361265	chr15	44068668	ELL3		chr15:44068586-44069792	Island	Body	-0.631724	3.67965e-28	1.60308e-24
cg04730814	chr15	44068804	ELL3;SERF2		chr15:44068586-44069792	Island	Body;TSS1500	-0.287171	9.51214e-33	1.56804e-28
cg12094808	chr15	44196266	FRMD5			OpenSea	Body	-0.101288	4.06616e-17	2.20924e-14
cg02341571	chr15	44968935	PATL2			OpenSea	5'UTR	-0.142999	1.1709e-16	5.94099e-14
cg16747887	chr15	45427009	DUOX1;DUOX1		chr15:45427296-45428206	N_Shore	Body;Body	-0.174195	5.76878e-15	2.17389e-12
cg24583981	chr15	46596801				OpenSea		-0.135482	4.2774e-18	2.74796e-15
cg04986098	chr15	47763972	SEMA6D			OpenSea	5'UTR	-0.104169	1.15879e-10	2.10408e-08
cg06502383	chr15	49714382	FGF7;FAM227B			OpenSea	TSS1500;Body	-0.348539	1.20268e-10	2.17561e-08
cg23504246	chr15	49715342	C15orf33;FGF7			OpenSea	Body;TSS200	-0.272121	5.45861e-11	1.06022e-08
cg26070824	chr15	49715415	FGF7;FGF7;FAM227B			OpenSea	1stExon;5'UTR;Body	-0.239154	2.19638e-11	4.55856e-09
cg06518107	chr15	49715460	FGF7;FGF7;FAM227B			OpenSea	1stExon;5'UTR;Body	-0.120295	6.42859e-09	8.33317e-07
cg27525902	chr15	49716247	C15orf33;FGF7			OpenSea	Body;5'UTR	-0.161895	1.04103e-09	1.57471e-07
cg03981793	chr15	49716270	C15orf33;FGF7			OpenSea	Body;5'UTR	-0.190216	1.19729e-10	2.16737e-08
cg09926783	chr15	49716645	FGF7;C15orf33			OpenSea	Body;Body	-0.160532	1.35532e-09	2.00358e-07
cg03454639	chr15	51370019	TNFAIP8L3	chr15:51369900-51369900		OpenSea	Body	-0.118097	9.1667e-10	1.4022e-07
cg05548179	chr15	51425282				OpenSea		-0.20904	9.48107e-30	7.273e-26
cg21465151	chr15	52500759	MYO5C;MYO5C			OpenSea	ExonBnd;Body	-0.165948	7.30129e-22	8.72976e-19
cg08901103	chr15	53879319	WDR72;WDR72			OpenSea	Body;Body	-0.317439	1.53436e-17	8.97202e-15
cg15902796	chr15	54269175				OpenSea		-0.122217	4.79087e-10	7.75406e-08
cg22427256	chr15	54269208				OpenSea		-0.127965	1.82839e-14	6.30439e-12
cg15737534	chr15	58601175				OpenSea		-0.107109	3.69683e-17	2.02562e-14
cg10917596	chr15	60504887				OpenSea		-0.217328	1.16662e-20	1.13267e-17
cg02072495	chr15	60689285	ANXA2;ANXA2;ANXA2;ANXA2		chr15:60689749-60690430	N_Shore	5'UTR;5'UTR;Body;5'UTR	-0.124116	2.95553e-10	4.95217e-08
cg27554954	chr15	60691595	ANXA2;ANXA2;ANXA2;ANXA2		chr15:60689749-60690430	S_Shore	TSS1500;TSS1500;TSS1500;TSS1500	-0.137057	5.6165e-05	0.00225902
cg22904654	chr15	60927169	RORA			OpenSea	Body	-0.139372	1.84247e-12	4.58859e-10
cg20123217	chr15	62418105				OpenSea		-0.226328	5.87299e-10	9.36848e-08
cg18323095	chr15	62515771			chr15:62516324-62516805	N_Shore		-0.208725	1.03439e-13	3.15647e-11
cg04198698	chr15	62515913			chr15:62516324-62516805	N_Shore		-0.21382	4.1582e-10	6.79537e-08
cg05520687	chr15	62516325		chr15:62516254-62516254	chr15:62516324-62516805	Island		-0.213904	6.87146e-11	1.30583e-08
cg03455316	chr15	62516405		chr15:62516254-62516254	chr15:62516324-62516805	Island		-0.22014	8.83111e-08	8.7228e-06
cg27071797	chr15	62516631		chr15:62516254-62516254	chr15:62516324-62516805	Island		-0.188972	3.65989e-10	6.03963e-08
cg23484655	chr15	62516670		chr15:62516254-62516254	chr15:62516324-62516805	Island		-0.180392	7.66011e-09	9.76295e-07
cg14823973	chr15	62516966		chr15:62516254-62516254	chr15:62516324-62516805	S_Shore		-0.13344	1.51665e-12	3.83133e-10
cg24405248	chr15	62537146				OpenSea		-0.106553	2.17726e-10	3.73786e-08
cg20260721	chr15	63245298			chr15:63245237-63245530	Island		-0.117842	4.5161e-09	6.03585e-07
cg00520135	chr15	63333846	TPM1;TPM1;TPM1;TPM1;TPM1;TPM1		chr15:63334233-63336063	N_Shore	TSS1500;TSS1500;TSS1500;TSS1500;TSS1500;TSS1500	-0.117218	5.56727e-05	0.00224353
cg05823596	chr15	63779496				OpenSea		-0.114634	9.78964e-15	3.54265e-12
cg01959123	chr15	65197576			chr15:65197799-65198063	N_Shore		-0.120895	1.60921e-12	4.04932e-10
cg08041745	chr15	65325342			chr15:65321431-65321996	S_Shelf		-0.10492	1.68331e-12	4.22342e-10
cg24778896	chr15	65394063	LOC390595		chr15:65394413-65395041	N_Shore	Body	-0.139114	9.91978e-18	5.97639e-15
cg23323879	chr15	65504534	CILP			OpenSea	TSS1500	-0.323038	5.74344e-36	3.423e-31
cg06027964	chr15	65504597	CILP			OpenSea	TSS1500	-0.369509	4.54518e-38	9.94937e-33
cg13356370	chr15	65504725	CILP			OpenSea	TSS1500	-0.293264	5.5342e-34	1.35687e-29
cg25883333	chr15	66405935	MEGF11			OpenSea	Body	-0.154799	1.29293e-10	2.32475e-08
cg04070810	chr15	66526518	MEGF11			OpenSea	5'UTR	-0.492415	1.75586e-27	6.80202e-24
cg13944537	chr15	66526597	MEGF11			OpenSea	5'UTR	-0.549946	5.09562e-35	1.87999e-30
cg14926457	chr15	66881363	LINC01169			OpenSea	Body	-0.13423	3.28408e-15	1.30752e-12
cg17232357	chr15	67012832	SMAD6;SMAD6;SMAD6			OpenSea	Body;Body;Body	-0.110436	7.56264e-07	5.82916e-05
cg17738628	chr15	67155520				OpenSea		-0.102638	2.62191e-16	1.26017e-13
cg04169075	chr15	67215905				OpenSea		-0.112252	1.71944e-14	5.94459e-12
cg27463573	chr15	68874492	CORO2B		chr15:68870633-68871974	S_Shelf	Body	0.102267	6.18332e-10	9.81703e-08
cg17286244	chr15	69222592	MIR548H4;SPESP1;NOX5		chr15:69222589-69223380	Island	Body;TSS1500;TSS1500	-0.118274	3.65863e-05	0.00158909
cg23698666	chr15	69222895	SPESP1;NOX5;SPESP1;NOX5;NOX5;NOX5;MIR548H4		chr15:69222589-69223380	Island	5'UTR;5'UTR;1stExon;1stExon;Body;Body;Body	-0.127998	6.6863e-05	0.00260584
cg15040157	chr15	69323876	MIR548H4;NOX5		chr15:69323959-69324232	N_Shore	Body;Body	-0.136774	2.22651e-25	5.21164e-22
cg00362690	chr15	69447139	MIR548H4			OpenSea	Body	-0.131121	9.31837e-12	2.05572e-09
cg01176433	chr15	69754714				OpenSea		-0.115105	3.6855e-10	6.07801e-08
cg10537821	chr15	70105522				OpenSea		-0.116446	4.87111e-13	1.33547e-10
cg05415308	chr15	71406783	CT62		chr15:71407656-71408498	N_Shore	5'UTR	0.106189	2.81611e-11	5.75083e-09
cg00316759	chr15	71407484	CT62;CT62		chr15:71407656-71408498	N_Shore	5'UTR;1stExon	0.109711	5.60811e-14	1.78882e-11
cg16146501	chr15	72095296				OpenSea		-0.268874	2.57283e-16	1.23889e-13
cg09505846	chr15	73088806	ADPGK-AS1		chr15:73089132-73089545	N_Shore	Body	-0.128717	4.18402e-11	8.28864e-09
cg16201655	chr15	73969727				OpenSea		-0.147214	4.25667e-10	6.94896e-08
cg22590761	chr15	74218921	LOXL1;LOXL1		chr15:74218696-74220373	Island	5'UTR;1stExon	-0.105665	6.94855e-09	8.93838e-07
cg16661164	chr15	74365501	GOLGA6A			OpenSea	Body	-0.205897	8.98485e-28	3.70281e-24
cg22549041	chr15	75019251	CYP1A1	chr15:75018665-75018665	chr15:75018186-75019336	Island	TSS1500	-0.146552	0.000110633	0.0039065
cg18092474	chr15	75019302	CYP1A1	chr15:75018665-75018665	chr15:75018186-75019336	Island	TSS1500	-0.113832	4.1882e-05	0.00177649
cg24577031	chr15	75023481				OpenSea		-0.100793	8.20633e-09	1.04009e-06
cg15770607	chr15	75231075	COX5A		chr15:75229782-75230660	S_Shore	TSS1500	-0.279517	7.25334e-22	8.68584e-19
cg25474649	chr15	76351042	C15orf27		chr15:76352316-76352533	N_Shore	TSS1500	-0.106371	3.19449e-10	5.32148e-08
cg23482746	chr15	76478102	C15orf27			OpenSea	Body	-0.219785	2.43025e-12	5.9081e-10
cg11972810	chr15	76484379	C15orf27		chr15:76484093-76484580	Island	Body	-0.106764	1.52045e-06	0.000106937
cg12226028	chr15	76484473	C15orf27		chr15:76484093-76484580	Island	Body	-0.10843	8.7533e-05	0.0032347
cg10525487	chr15	77952290	LINGO1-AS2;LINGO1-AS2;LINGO1;LINGO1;LINGO1;LINGO1;LINGO1;LINGO1;LINGO1;LINGO1;LINGO1;LINGO1;LINGO1			OpenSea	TSS200;TSS200;5'UTR;5'UTR;5'UTR;5'UTR;5'UTR;5'UTR;5'UTR;5'UTR;5'UTR;5'UTR;5'UTR	-0.147963	3.48421e-17	1.91318e-14
cg25212270	chr15	78015279				OpenSea		-0.101925	2.15324e-05	0.00102117
cg11019923	chr15	78557532	DNAJA4;DNAJA4;DNAJA4		chr15:78556405-78557542	Island	TSS1500;Body;Body	-0.157579	1.72712e-16	8.56135e-14
cg14153919	chr15	78631963	CRABP1		chr15:78632669-78633108	N_Shore	TSS1500	-0.103704	3.47423e-07	2.95135e-05
cg12645284	chr15	79092878	ADAMTS7		chr15:79092538-79092887	Island	Body	-0.175798	3.98886e-06	0.000244481
cg13063165	chr15	79093076	ADAMTS7		chr15:79092538-79092887	S_Shore	Body	-0.163506	3.38334e-12	7.98946e-10
cg21242079	chr15	79101063	ADAMTS7		chr15:79102715-79104628	N_Shore	Body	-0.246912	1.1164e-18	7.79952e-16
cg15637091	chr15	79299649	RASGRF1;RASGRF1			OpenSea	Body;Body	-0.185277	3.28513e-09	4.50008e-07
cg16639876	chr15	79299665	RASGRF1;RASGRF1			OpenSea	Body;Body	-0.169625	7.26457e-09	9.3109e-07
cg10990375	chr15	79464461				OpenSea		-0.113751	4.79919e-06	0.000286642
cg01772192	chr15	81270102	MESDC2			OpenSea	3'UTR	-0.183765	1.55524e-14	5.42288e-12
cg25623774	chr15	81706395				OpenSea		-0.151583	1.99629e-09	2.8526e-07
cg03723307	chr15	81706448				OpenSea		-0.169766	2.36647e-14	7.97518e-12
cg25297453	chr15	82135740				OpenSea		-0.107556	5.51792e-13	1.50006e-10
cg26791148	chr15	82374456				OpenSea		-0.108014	5.16641e-08	5.41654e-06
cg19819341	chr15	83991082		chr15:83990986-83990986		OpenSea		-0.133352	2.04206e-08	2.36388e-06
cg04091325	chr15	84115433	SH3GL3;SH3GL3		chr15:84115762-84116921	N_Shore	TSS1500;TSS1500	-0.177932	3.3369e-16	1.56974e-13
[truncated: 3,989 more rows]

## Sheet: S2-ADNP-2 probes
Table S2- CpG sites differentially methylated between ADNP-2 and controls
Probe	Chr	Position	Gene	Enhancer	DNase hypersensitive site	CpG island	Gene location	Methylation difference (Control - ADNP2)	P-value	Corrected p-value
cg14287724	chr1	1105518			chr1:1109314-1110145	N_Shelf		-0.130185	9.01677e-07	0.00032877
cg13440958	chr1	1625403	SLC35E2B;SLC35E2B;CDK11B;CDK11B;CDK11B;CDK11B;CDK11B;CDK11B		chr1:1623610-1625067	S_Shore	TSS1500;TSS1500;5'UTR;5'UTR;Body;Body;Body;Body	-0.109281	6.40271e-08	3.57641e-05
cg16735509	chr1	2023157	PRKCZ;PRKCZ		chr1:2025205-2026225	N_Shelf	Body;5'UTR	0.148991	6.67463e-07	0.000257528
cg01150497	chr1	2120978	FAAP20;FAAP20;FAAP20;FAAP20;FAAP20		chr1:2121017-2121818	N_Shore	Body;Body;5'UTR;5'UTR;Body	-0.135789	5.94992e-05	0.00898225
cg20300514	chr1	2120985	C1orf86;LOC100128003		chr1:2121017-2121818	N_Shore	Body;Body	-0.13211	3.35101e-05	0.00581713
cg26227225	chr1	2121039	C1orf86;LOC100128003;C1orf86		chr1:2121017-2121818	Island	Body;Body;3'UTR	-0.16476	3.62214e-05	0.006186
cg04286030	chr1	2313373	MORN1		chr1:2316353-2316749	N_Shelf	Body	0.143923	5.70249e-09	4.73526e-06
cg16355231	chr1	2344979	PEX10;PEX10		chr1:2345891-2346156	N_Shore	TSS1500;TSS1500	-0.13199	3.46019e-07	0.000147945
cg23034362	chr1	3200586	PRDM16;PRDM16		chr1:3203765-3204453	N_Shelf	Body;Body	0.194633	2.38134e-11	4.47801e-08
cg25987136	chr1	3284233	PRDM16;PRDM16			OpenSea	Body;Body	-0.100706	1.80518e-07	8.56437e-05
cg04943374	chr1	7075618	CAMTA1			OpenSea	Body	-0.125293	1.74989e-08	1.18404e-05
cg04917262	chr1	7868469	PER3;PER3;PER3;PER3;PER3			OpenSea	Body;Body;Body;Body;Body	0.101078	3.06907e-09	2.83066e-06
cg12809925	chr1	8042702	PARK7;PARK7			OpenSea	Body;Body	0.113326	3.35533e-10	4.23377e-07
cg17442683	chr1	8664311	RERE;RERE			OpenSea	Body;Body	-0.119082	1.22123e-05	0.00263991
cg06749269	chr1	9065505	SLC2A7			OpenSea	Body	0.109821	1.2937e-06	0.000437874
cg08644511	chr1	9171147	GPR157			OpenSea	Body	0.196167	1.73689e-19	9.50586e-15
cg23914842	chr1	9327170	H6PD		chr1:9324202-9324439	S_Shelf	3'UTR	0.217878	6.41113e-05	0.00949533
cg21117808	chr1	9887936			chr1:9883011-9884667	S_Shelf		-0.192508	4.76762e-08	2.78979e-05
cg13871843	chr1	9887984			chr1:9883011-9884667	S_Shelf		-0.229111	7.91665e-09	6.10898e-06
cg03517919	chr1	10398268	KIF1B			OpenSea	Body	0.101765	4.80021e-07	0.00019471
cg19267254	chr1	15828075	CASP9;CASP9			OpenSea	Body;Body	0.271404	3.72343e-15	2.91386e-11
cg25851313	chr1	16400665	FAM131C		chr1:16399648-16400072	S_Shore	TSS1500	0.304492	4.84161e-20	3.12586e-15
cg07781491	chr1	16554892			chr1:16553326-16553660	S_Shore		0.11725	1.48646e-05	0.00310174
cg11211795	chr1	16554984			chr1:16553326-16553660	S_Shore		0.144199	5.05528e-08	2.94036e-05
cg27582013	chr1	17290228	CROCC		chr1:17292904-17293115	N_Shelf	Body	0.109052	9.21346e-14	4.03283e-10
cg25270870	chr1	18085771	ACTL8			OpenSea	5'UTR	-0.118694	1.06349e-06	0.0003752
cg11844800	chr1	19201860	ALDH4A1;ALDH4A1;ALDH4A1		chr1:19203874-19204234	N_Shelf	Body;Body;Body	0.133644	5.76829e-11	9.41813e-08
cg24730688	chr1	21023823	KIF17;KIF17		chr1:21022939-21023189	S_Shore	Body;Body	0.185384	3.58045e-19	1.32093e-14
cg06035250	chr1	21835217	ALPL		chr1:21835548-21836344	N_Shore	TSS1500	0.100765	5.15536e-09	4.36038e-06
cg25500027	chr1	22145516	LDLRAD2			OpenSea	Body	-0.115293	2.22787e-15	1.98395e-11
cg15597364	chr1	22919937	EPHA8		chr1:22919773-22920207	Island	Body	-0.105441	3.00368e-06	0.000859592
cg26582295	chr1	23763191	ASAP3;ASAP3		chr1:23763154-23763971	Island	Body;Body	-0.112453	1.22953e-05	0.00265046
cg25593625	chr1	24397689	MYOM3			OpenSea	Body	0.128376	6.69029e-13	2.18704e-09
cg17172066	chr1	24528471	LOC284632			OpenSea	Body	0.118667	1.82118e-10	2.52407e-07
cg15712177	chr1	25236296	RUNX3;RUNX3		chr1:25234428-25234807	S_Shore	Body;Body	0.109174	1.25835e-07	6.35118e-05
cg04427651	chr1	27152694	ZDHHC18		chr1:27153033-27153243	N_Shore	TSS1500	-0.16489	1.50763e-12	4.29425e-09
cg06035600	chr1	27687454	MAP3K6		chr1:27687024-27687743	Island	Body	0.135374	5.4541e-05	0.00841408
cg24442740	chr1	27902069	AHDC1		chr1:27901660-27902688	Island	5'UTR	0.177632	2.4453e-07	0.00011066
cg27424995	chr1	27902555	AHDC1		chr1:27901660-27902688	Island	5'UTR	0.195733	1.39618e-05	0.00294738
cg27543538	chr1	27902687	AHDC1		chr1:27901660-27902688	Island	5'UTR	0.12835	3.39127e-07	0.000145642
cg17602903	chr1	27986074			chr1:27986305-27986808	N_Shore		-0.112462	1.15064e-06	0.000400114
cg21573101	chr1	30579288				OpenSea		0.139874	9.32959e-10	1.03258e-06
cg16692501	chr1	30652978				OpenSea		0.141035	6.69401e-10	7.72901e-07
cg04569503	chr1	33552177	AZIN2;AZIN2;AZIN2;AZIN2;AZIN2;AZIN2;AZIN2			OpenSea	5'UTR;5'UTR;Body;Body;Body;Body;Body	0.138852	1.62978e-13	6.50681e-10
cg08128087	chr1	33593457			chr1:33592891-33593155	S_Shore		-0.201652	1.14574e-08	8.23435e-06
cg18931815	chr1	36565772	COL8A2			OpenSea	1stExon	0.11429	5.4775e-09	4.57566e-06
cg20454443	chr1	36565918	COL8A2;COL8A2			OpenSea	5'UTR;5'UTR	0.10392	3.463e-05	0.00596212
cg12034678	chr1	41982027	HIVEP3;HIVEP3		chr1:41981788-41982043	Island	Body;Body	0.107629	1.12453e-05	0.0024672
cg17804100	chr1	42277934	HIVEP3;HIVEP3			OpenSea	5'UTR;5'UTR	0.122647	1.68862e-12	4.67233e-09
cg01566288	chr1	43225039	P3H1;P3H1;P3H1			OpenSea	Body;Body;Body	0.112347	8.3906e-07	0.000311182
cg00002837	chr1	44513358				OpenSea		0.103917	2.43159e-05	0.00454272
cg25363807	chr1	44703923	ERI3	chr1:44703858-44703858		OpenSea	Body	0.132245	1.74554e-07	8.32728e-05
cg12527478	chr1	44844189				OpenSea		0.151884	9.96771e-11	1.51421e-07
cg05658236	chr1	47898911	MGC12982		chr1:47899125-47899398	N_Shore	Body	-0.106291	2.10856e-09	2.05485e-06
cg15868302	chr1	47900327	FOXD2;FOXD2-AS1;LINC01389		chr1:47899661-47900385	Island	TSS1500;TSS200;Body	-0.147693	3.59873e-09	3.21582e-06
cg26518431	chr1	47901555	MGC12982;FOXD2		chr1:47902793-47905518	N_Shore	TSS1500;TSS200	-0.195703	7.7206e-17	1.04939e-12
cg23659056	chr1	47901632	MGC12982;FOXD2		chr1:47902793-47905518	N_Shore	TSS1500;TSS200	-0.186294	4.49278e-14	2.35187e-10
cg24114899	chr1	47901721	MGC12982;FOXD2;FOXD2		chr1:47902793-47905518	N_Shore	TSS1500;1stExon;5'UTR	-0.148608	2.56952e-06	0.000762441
cg16342298	chr1	47902085	FOXD2;FOXD2		chr1:47902793-47905518	N_Shore	1stExon;5'UTR	-0.103029	8.3059e-08	4.45019e-05
cg05894355	chr1	50574236	ELAVL4;ELAVL4;ELAVL4;ELAVL4;ELAVL4;ELAVL4			OpenSea	TSS1500;TSS1500;TSS1500;Body;Body;Body	-0.133192	7.30644e-07	0.000277076
cg06329447	chr1	50574241	ELAVL4;ELAVL4;ELAVL4;ELAVL4;ELAVL4;ELAVL4			OpenSea	TSS1500;TSS1500;TSS1500;Body;Body;Body	-0.132768	6.28021e-06	0.00156136
cg25217583	chr1	50574383	ELAVL4;ELAVL4;ELAVL4;ELAVL4;ELAVL4			OpenSea	Body;TSS1500;Body;Body;TSS1500	-0.154913	3.74086e-06	0.00102483
cg08538032	chr1	50574507	ELAVL4;ELAVL4;ELAVL4;ELAVL4;ELAVL4			OpenSea	Body;Body;TSS200;Body;TSS200	-0.151809	6.99925e-08	3.85132e-05
cg09784523	chr1	50574546	ELAVL4;ELAVL4;ELAVL4;ELAVL4;ELAVL4;ELAVL4			OpenSea	TSS1500;TSS200;TSS200;Body;Body;Body	-0.118894	4.55745e-07	0.000186523
cg08927728	chr1	54059983	GLIS1			OpenSea	Body	0.146107	1.95756e-10	2.69861e-07
cg07514725	chr1	54059988	GLIS1			OpenSea	Body	0.105131	2.78365e-09	2.61093e-06
cg01778151	chr1	60622824				OpenSea		0.126566	5.11701e-10	6.07579e-07
cg26483275	chr1	66969778				OpenSea		0.12095	1.56975e-07	7.66174e-05
cg12255710	chr1	90900170				OpenSea		0.110584	5.78309e-09	4.78908e-06
cg19245011	chr1	92414221	BRDT		chr1:92414718-92414986	N_Shore	TSS1500	-0.103006	2.93963e-05	0.00526096
cg01515515	chr1	92414295	BRDT		chr1:92414718-92414986	N_Shore	TSS1500	-0.18109	2.34204e-05	0.00441913
cg06442199	chr1	92414344	BRDT		chr1:92414718-92414986	N_Shore	TSS1500	-0.182531	3.92592e-06	0.00106685
cg14732540	chr1	92414722	BRDT		chr1:92414718-92414986	Island	TSS1500	-0.104408	5.04967e-05	0.00793732
cg08799963	chr1	97311112				OpenSea		0.215384	1.11486e-15	1.1365e-11
cg27410351	chr1	97311333				OpenSea		0.109907	9.10823e-12	1.93331e-08
cg23048788	chr1	111984275	WDR77			OpenSea	Body	0.111168	1.4694e-12	4.20079e-09
cg21995800	chr1	111984376	WDR77			OpenSea	Body	0.105969	4.54317e-11	7.71734e-08
cg06160592	chr1	114522045	OLFML3;OLFML3;OLFML3;OLFML3;OLFML3;OLFML3			OpenSea	5'UTR;1stExon;1stExon;1stExon;5'UTR;5'UTR	0.114677	2.23344e-06	0.000679637
cg00709171	chr1	116213311	VANGL1;VANGL1;VANGL1			OpenSea	Body;Body;Body	0.126619	1.10649e-06	0.000387722
cg21890448	chr1	116213676	VANGL1;VANGL1;VANGL1			OpenSea	Body;Body;Body	0.123085	1.66637e-06	0.000534584
cg19913496	chr1	116694158			chr1:116694664-116694983	N_Shore		-0.122869	1.5167e-06	0.000497486
cg00969087	chr1	116710331			chr1:116710157-116710546	Island		0.151191	4.221e-17	6.6739e-13
cg02855836	chr1	116710530			chr1:116710157-116710546	Island		0.229376	4.75914e-15	3.54532e-11
cg10376286	chr1	116710606			chr1:116710837-116711260	N_Shore		0.114068	5.90632e-14	2.9061e-10
cg26704915	chr1	117665293	TRIM45;TRIM45		chr1:117664180-117665148	S_Shore	TSS1500;TSS1500	-0.111854	6.62138e-08	3.67735e-05
cg16246545	chr1	120255941	PHGDH	chr1:120255895-120255895	chr1:120254844-120255499	S_Shore	Body	0.101794	2.03876e-07	9.46447e-05
cg14476101	chr1	120255992	PHGDH	chr1:120255895-120255895	chr1:120254844-120255499	S_Shore	Body	0.11147	8.19405e-08	4.39636e-05
cg15521792	chr1	145590148	NUDT17		chr1:145589135-145589535	S_Shore	TSS1500	-0.124569	8.41542e-07	0.000311953
cg12912293	chr1	150849805	ARNT;ARNT;ARNT		chr1:150848994-150849265	S_Shore	TSS1500;TSS1500;TSS1500	-0.125923	1.08549e-08	7.83768e-06
cg18182216	chr1	150978385	FAM63A;FAM63A;FAM63A;FAM63A;FAM63A		chr1:150980735-150981092	N_Shelf	5'UTR;5'UTR;Body;5'UTR;5'UTR	-0.106264	4.66497e-07	0.00019012
cg16689481	chr1	152079713	TCHH		chr1:152079997-152081705	N_Shore	3'UTR	-0.130214	1.35442e-07	6.77425e-05
cg04920527	chr1	153505651			chr1:153508424-153508840	N_Shelf		0.175494	3.00864e-06	0.000859809
cg02706742	chr1	153505905			chr1:153508424-153508840	N_Shelf		0.10655	1.03999e-05	0.002326
cg23803022	chr1	154908781	PMVK		chr1:154908962-154909931	N_Shore	Body	-0.108455	2.01405e-07	9.39989e-05
cg13069100	chr1	155035008	ADAM15;EFNA4;ADAM15;ADAM15;EFNA4;ADAM15;ADAM15;EFNA4;ADAM15		chr1:155034925-155036578	Island	3'UTR;TSS1500;3'UTR;3'UTR;TSS1500;3'UTR;3'UTR;TSS1500;3'UTR	0.109906	3.02223e-06	0.000862702
cg16905506	chr1	155035748	EFNA4;EFNA4;EFNA4		chr1:155034925-155036578	Island	TSS1500;TSS1500;TSS1500	0.104966	2.55303e-07	0.000114731
cg13420845	chr1	155220231	FAM189B;FAM189B		chr1:155220082-155220549	Island	Body;Body	0.208341	1.16413e-15	1.1563e-11
cg27615508	chr1	155220874	FAM189B;FAM189B;FAM189B;FAM189B;FAM189B;FAM189B		chr1:155220082-155220549	S_Shore	ExonBnd;ExonBnd;ExonBnd;Body;Body;Body	0.186819	3.42706e-16	4.08478e-12
cg19406511	chr1	156036311	RAB25			OpenSea	Body	0.137701	1.63773e-13	6.50681e-10
cg11717597	chr1	156046546	MEX3A		chr1:156046343-156047384	Island	Body	-0.103156	1.17246e-08	8.38743e-06
cg00026803	chr1	160055253	KCNJ9		chr1:160053721-160054738	S_Shore	Body	0.113589	2.20272e-08	1.44501e-05
cg25215890	chr1	160651452	CD48			OpenSea	Body	0.128629	5.17749e-11	8.5774e-08
cg07060948	chr1	160651479	CD48;CD48			OpenSea	Body;Body	0.22714	8.47205e-16	8.99138e-12
cg07777628	chr1	160651554	CD48;CD48			OpenSea	Body;Body	0.138746	1.409e-10	2.02904e-07
cg06723492	chr1	161135296	PPOX;USP21;PPOX;USP21		chr1:161136001-161136686	N_Shore	TSS1500;3'UTR;TSS1500;3'UTR	0.184448	1.05786e-09	1.14306e-06
cg21718684	chr1	162583626				OpenSea		0.117078	2.3185e-07	0.000105538
cg01490904	chr1	169429525	CCDC181;CCDC181			OpenSea	1stExon;5'UTR	0.161287	1.54092e-07	7.55584e-05
cg16136262	chr1	169429604				OpenSea		0.102856	2.00489e-07	9.36841e-05
cg25464921	chr1	169429698				OpenSea		0.160275	6.88536e-07	0.000264211
cg04652611	chr1	169429782	CCDC181;CCDC181			OpenSea	1stExon;5'UTR	0.134428	1.13899e-08	8.19344e-06
cg04953218	chr1	169429943	CCDC181			OpenSea	TSS200	0.118715	2.07521e-09	2.02745e-06
cg09671955	chr1	169429972				OpenSea		0.150167	2.79199e-09	2.61558e-06
cg15049744	chr1	169430053	CCDC181			OpenSea	TSS200	0.10195	4.561e-06	0.00120796
cg01787798	chr1	175474437	TNR			OpenSea	5'UTR	0.1329	1.42204e-06	0.000473047
cg18233005	chr1	178269073	RASAL2			OpenSea	Body	0.135039	6.28172e-06	0.00156136
cg03896269	chr1	180447588	ACBD6			OpenSea	Body	0.125511	4.0887e-12	9.96136e-09
cg20186060	chr1	185139383	SWT1;SWT1			OpenSea	Body;Body	0.103103	7.83304e-10	8.91136e-07
cg08970825	chr1	186373891	MIR548F1;C1orf27;C1orf27;C1orf27			OpenSea	Body;Body;Body;Body	0.184235	1.66781e-12	4.64795e-09
cg24622997	chr1	190343076	BRINP3			OpenSea	Body	0.136919	1.76055e-08	1.19021e-05
cg05973623	chr1	200109053	NR5A2;NR5A2;NR5A2			OpenSea	Body;Body;Body	0.137643	3.11256e-07	0.000135122
cg20674658	chr1	201969012	RNPEP			OpenSea	Body	0.127704	7.5024e-13	2.42186e-09
cg09050429	chr1	203309040				OpenSea		0.108153	5.96777e-10	6.93182e-07
cg11290779	chr1	204092714	SOX13			OpenSea	Body	0.130579	2.54995e-14	1.49664e-10
cg18318631	chr1	205557947	MFSD4		chr1:205561089-205561473	N_Shelf	Body	0.112319	6.76418e-09	5.43674e-06
cg04738052	chr1	207038406	IL20			OpenSea	TSS1500	0.112419	1.0694e-05	0.00237805
cg08479073	chr1	207038584	IL20			OpenSea	TSS1500	0.148799	1.70502e-08	1.15772e-05
cg13876135	chr1	211872318				OpenSea		0.144551	1.53397e-08	1.05445e-05
cg09504092	chr1	212185528	INTS7			OpenSea	Body	0.106953	2.8071e-15	2.38988e-11
cg01785514	chr1	212988523	TATDN3;TATDN3;TATDN3;TATDN3;TATDN3			OpenSea	3'UTR;3'UTR;3'UTR;3'UTR;3'UTR	0.180342	7.20101e-11	1.13164e-07
cg21954932	chr1	220392177	RAB3GAP2			OpenSea	Body	0.123413	1.0302e-05	0.00230677
cg21185353	chr1	222011253	LOC101929771			OpenSea	Body	0.123095	5.38505e-09	4.52501e-06
cg10974899	chr1	223884247				OpenSea		0.149004	5.43472e-05	0.00839254
cg21167643	chr1	223937196	CAPN2;CAPN2		chr1:223936342-223937044	S_Shore	Body;Body	0.100583	4.25035e-10	5.19393e-07
cg12696328	chr1	227729680			chr1:227729515-227730492	Island		0.118402	4.57977e-08	2.70852e-05
cg13268162	chr1	228141997				OpenSea		0.110165	8.95532e-09	6.7295e-06
cg09075558	chr1	228246780	WNT3A		chr1:228246631-228247197	Island	Body	-0.111005	3.93386e-07	0.000164565
cg02017417	chr1	228362233	IBA57;IBA57		chr1:228362442-228362691	N_Shore	TSS200;Body	-0.1969	5.34375e-05	0.00828344
cg09708595	chr1	231053704	TTC13;TTC13			OpenSea	Body;Body	0.147082	1.28776e-10	1.88956e-07
cg01730064	chr1	235362916	ARID4B;ARID4B			OpenSea	Body;Body	0.186569	5.65874e-15	4.05935e-11
cg09465560	chr1	246853125				OpenSea		0.129076	9.40138e-09	6.97672e-06
cg09219402	chr1	247282458			chr1:247279204-247279461	S_Shelf		0.117178	1.52917e-05	0.0031728
cg24110433	chr1	247658196				OpenSea		-0.114123	1.77075e-11	3.44736e-08
cg09101205	chr10	2662314				OpenSea		-0.132253	6.25583e-06	0.00155692
cg16382974	chr10	22021354	MLLT10;MLLT10			OpenSea	Body;Body	0.276109	1.47479e-20	1.14259e-15
cg18537454	chr10	22623213		chr10:22623174-22623174	chr10:22623350-22625875	N_Shore		0.128789	3.69072e-09	3.2791e-06
cg13327545	chr10	22623548		chr10:22623174-22623174	chr10:22623350-22625875	Island		0.100173	4.72505e-05	0.00753235
cg18115286	chr10	29681408				OpenSea		0.230613	7.11342e-18	1.4131e-13
cg21619586	chr10	30870823				OpenSea		0.193874	1.71871e-12	4.73867e-09
cg01274809	chr10	34526008	PARD3;PARD3;PARD3;PARD3;PARD3;PARD3;PARD3;PARD3			OpenSea	Body;Body;Body;Body;Body;Body;Body;Body	0.132807	1.30409e-08	9.20596e-06
cg06210081	chr10	35507416			chr10:35503808-35504021	S_Shelf		0.114337	1.06913e-11	2.22663e-08
cg16595288	chr10	43698931	RASGEF1A		chr10:43697777-43698177	S_Shore	Body	-0.119649	3.20183e-05	0.00561732
cg14971320	chr10	43699070	RASGEF1A		chr10:43697777-43698177	S_Shore	Body	-0.149288	2.60067e-05	0.00478851
cg26643325	chr10	43699267	RASGEF1A;RASGEF1A		chr10:43697777-43698177	S_Shore	Body;Body	-0.139111	7.89992e-09	6.10214e-06
cg08170023	chr10	43699342	RASGEF1A;RASGEF1A		chr10:43697777-43698177	S_Shore	Body;Body	-0.124291	4.3085e-09	3.74635e-06
cg21794898	chr10	43699362	RASGEF1A;RASGEF1A		chr10:43697777-43698177	S_Shore	Body;Body	-0.111369	4.27305e-08	2.54657e-05
cg12450316	chr10	48362170	ZNF488			OpenSea	5'UTR	0.100663	4.35908e-07	0.000179589
cg03012310	chr10	50189455	WDFY4			OpenSea	Body	0.108314	5.23708e-10	6.19453e-07
cg00006301	chr10	62332794	ANK3;ANK3			OpenSea	TSS200;Body	0.10514	2.54073e-05	0.00470896
cg05592245	chr10	65280473	REEP3		chr10:65280870-65282030	N_Shore	TSS1500	-0.184744	3.75413e-10	4.66559e-07
cg11226562	chr10	65280795	REEP3		chr10:65280870-65282030	N_Shore	TSS1500	-0.128967	8.81911e-12	1.89268e-08
cg18069386	chr10	71561067	COL13A1;COL13A1;COL13A1;COL13A1;COL13A1;COL13A1		chr10:71561302-71562876	N_Shore	TSS1500;TSS1500;TSS1500;TSS1500;TSS1500;TSS1500	0.101511	7.19638e-12	1.60674e-08
cg22643110	chr10	72319345	KIAA1274			OpenSea	Body	0.176816	1.66648e-11	3.27691e-08
cg14612544	chr10	72432573	ADAMTS14;ADAMTS14		chr10:72432242-72432738	Island	1stExon;1stExon	0.102991	1.15723e-05	0.00252339
cg08905239	chr10	72973765	UNC5B		chr10:72972075-72973895	Island	Body	0.190151	3.29943e-08	2.03198e-05
cg04177244	chr10	72973894	UNC5B	chr10:72973788-72973788	chr10:72972075-72973895	Island	Body	0.125062	1.3047e-08	9.20596e-06
cg12864721	chr10	77164987	C10orf41;C10orf41		chr10:77155128-77169600	Island	Body;Body	0.105776	6.75277e-05	0.00984696
cg23657179	chr10	77165025	C10orf41;C10orf41		chr10:77155128-77169600	Island	Body;Body	0.127825	2.75744e-05	0.00500371
cg00082939	chr10	77165293	C10orf41;C10orf41	chr10:77165098-77165098	chr10:77155128-77169600	Island	Body;Body	0.100156	6.53704e-05	0.00961199
cg21518713	chr10	78662878	KCNMA1-AS1;KCNMA1;KCNMA1;KCNMA1;KCNMA1;KCNMA1;KCNMA1			OpenSea	Body;Body;Body;Body;Body;Body;Body	0.142598	6.77454e-05	0.00986943
cg11338156	chr10	82423899				OpenSea		0.181612	1.821e-10	2.52407e-07
cg14078244	chr10	87860435	GRID1			OpenSea	Body	0.119745	1.38371e-11	2.77823e-08
cg19831403	chr10	88453678	LDB3;LDB3;LDB3;LDB3;LDB3;LDB3			OpenSea	Body;Body;Body;Body;Body;Body	0.101939	1.86019e-07	8.79305e-05
cg11911560	chr10	88453823	LDB3;LDB3;LDB3;LDB3;LDB3;LDB3			OpenSea	Body;Body;Body;Body;Body;Body	0.157755	3.04293e-11	5.46985e-08
cg04285822	chr10	93058549				OpenSea		0.102164	5.64688e-05	0.00862561
cg12940001	chr10	97802795	CCNJ;CCNJ;CCNJ;ENTPD1-AS1		chr10:97802871-97804262	N_Shore	TSS1500;TSS1500;TSS1500;Body	-0.101157	2.28374e-07	0.000104016
cg04695208	chr10	98785628	SLIT1			OpenSea	Body	0.176084	5.21136e-12	1.21979e-08
cg22859838	chr10	99167379				OpenSea		0.134864	2.41498e-10	3.20256e-07
cg25289066	chr10	102778670	PDZD7;PDZD7		chr10:102778604-102778922	Island	Body;Body	-0.131316	4.64167e-14	2.39742e-10
cg23223933	chr10	103603292	KCNIP2;KCNIP2;KCNIP2;KCNIP2;KCNIP2;KCNIP2		chr10:103603166-103603642	Island	1stExon;1stExon;1stExon;1stExon;1stExon;1stExon	0.237936	1.36913e-12	4.00275e-09
cg19171660	chr10	103649718	C10orf76			OpenSea	Body	0.115072	4.9974e-13	1.68336e-09
cg19244064	chr10	103991857	PITX3		chr10:103990213-103991829	S_Shore	5'UTR	0.104511	1.73306e-12	4.76128e-09
cg27251126	chr10	105004470	LOC729020			OpenSea	TSS1500	0.14817	3.47974e-15	2.7793e-11
cg06996423	chr10	105236233	CALHM3		chr10:105232921-105233456	S_Shelf	Body	0.131255	8.54187e-14	3.80333e-10
cg06994898	chr10	105512519	SH3PXD2A;SH3PXD2A-AS1			OpenSea	Body;Body	-0.110966	7.28557e-08	3.99186e-05
cg12351651	chr10	105525816	SH3PXD2A			OpenSea	Body	-0.115995	7.22725e-07	0.000274745
cg00177239	chr10	116581112	FAM160B1;FAM160B1		chr10:116581522-116582434	N_Shore	TSS1500;TSS1500	-0.277145	3.37502e-17	5.78509e-13
cg07216976	chr10	116581248	FAM160B1;FAM160B1		chr10:116581522-116582434	N_Shore	TSS1500;TSS1500	-0.179954	4.6002e-16	5.16521e-12
cg09944435	chr10	116637130	FAM160B1			OpenSea	Body	0.11802	2.88847e-05	0.00518841
cg16159152	chr10	121176618	GRK5			OpenSea	Body	0.156005	1.01399e-13	4.34028e-10
cg10673740	chr10	121411826	BAG3		chr10:121410566-121411827	Island	Body	-0.103036	6.15494e-06	0.00153724
cg16087940	chr10	129947807			chr10:129947728-129949099	Island		-0.14981	1.31956e-05	0.00281324
cg10200298	chr10	134144355	LRRC27;LRRC27;LRRC27;LRRC27		chr10:134145177-134146025	N_Shore	TSS1500;TSS1500;TSS1500;TSS1500	-0.105648	5.94959e-06	0.00149897
cg15225991	chr10	134468436	INPP5A		chr10:134468815-134469082	N_Shore	Body	0.113861	8.36628e-08	4.47945e-05
cg03287432	chr10	135060512				OpenSea		0.141158	1.3029e-07	6.54616e-05
cg25154244	chr10	135060549				OpenSea		0.160414	2.12667e-07	9.79569e-05
cg00284153	chr10	135171713	C10orf125;C10orf125		chr10:135170645-135171954	Island	TSS200;TSS200	-0.101889	7.80218e-06	0.00185137
cg07511014	chr10	135191624	PAOX;PAOX;PAOX		chr10:135191594-135193307	Island	TSS1500;TSS1500;TSS1500	0.122272	1.01201e-05	0.00227723
cg27072025	chr10	135203200	PAOX;PAOX;PAOX		chr10:135203101-135203316	Island	Body;Body;3'UTR	-0.110132	1.55963e-05	0.00322907
cg23900763	chr11	250924	PSMD13;PSMD13			OpenSea	Body;Body	0.197098	1.313e-12	3.8532e-09
cg24193659	chr11	788406	CEND1		chr11:789871-790133	N_Shore	Body	-0.128892	6.82397e-06	0.00166936
cg08029231	chr11	1536740	HCCA2		chr11:1536729-1536953	Island	Body	0.249038	6.92276e-21	6.70424e-16
cg10043090	chr11	1536810	HCCA2		chr11:1536729-1536953	Island	Body	0.255055	3.43485e-17	5.78509e-13
cg10517990	chr11	1661619	HCCA2			OpenSea	Body	0.102978	1.00283e-09	1.09121e-06
cg10637688	chr11	1846414			chr11:1847156-1847381	N_Shore		0.114461	3.11324e-09	2.86458e-06
cg07506510	chr11	2951911	PHLDA2		chr11:2949788-2951756	S_Shore	TSS1500	0.105036	5.34409e-09	4.49546e-06
cg16549085	chr11	2951981	PHLDA2		chr11:2949788-2951756	S_Shore	TSS1500	0.125034	5.1672e-07	0.000207747
cg15740326	chr11	8359793				OpenSea		0.14308	8.07012e-09	6.19303e-06
cg03354554	chr11	9781412			chr11:9779592-9780470	S_Shore		0.111265	1.44581e-09	1.48166e-06
cg08466273	chr11	9994686	SBF2			OpenSea	Body	0.10333	1.14922e-10	1.69915e-07
cg25251204	chr11	14927456			chr11:14926471-14927770	Island		0.136092	3.69992e-11	6.48531e-08
cg07934552	chr11	32355483			chr11:32354760-32355484	Island		0.128594	2.16093e-09	2.09797e-06
cg02796475	chr11	32395927				OpenSea		-0.117348	4.19705e-05	0.0069008
cg00894715	chr11	34489880	CAT			OpenSea	Body	0.125457	2.09561e-09	2.0448e-06
cg11870100	chr11	34534542	ELF5;ELF5			OpenSea	5'UTR;TSS1500	0.145574	8.59601e-13	2.7294e-09
cg05494220	chr11	43665378				OpenSea		-0.115528	5.10859e-12	1.19936e-08
cg23470083	chr11	43873618	HSD17B12			OpenSea	Body	0.117654	5.48306e-13	1.83896e-09
cg26099549	chr11	43911915	ALKBH3			OpenSea	Body	0.159662	3.32794e-12	8.31715e-09
cg23664926	chr11	44642868				OpenSea		0.173456	3.71356e-07	0.000156703
cg00233028	chr11	44642914				OpenSea		0.216254	5.80112e-11	9.44203e-08
cg10469774	chr11	44642932				OpenSea		0.146993	3.71803e-10	4.64603e-07
cg22559398	chr11	44680155				OpenSea		0.109614	1.22365e-05	0.00264368
cg11330918	chr11	44949135	TSPAN18			OpenSea	Body	0.102059	6.93225e-07	0.000265615
cg03802998	chr11	44972744	TP53I11;TP53I11		chr11:44971048-44972685	S_Shore	TSS200;TSS200	0.11709	4.76561e-11	8.00899e-08
cg01681362	chr11	45393309	LOC399886			OpenSea	Body	0.124678	7.95405e-09	6.11955e-06
cg06859463	chr11	46300215	CREB3L1		chr11:46299544-46300216	Island	Body	0.129667	9.6557e-12	2.03281e-08
cg08721974	chr11	47575259	CELF1		chr11:47573911-47574899	S_Shore	TSS1500	-0.172644	1.0652e-09	1.14939e-06
cg19460817	chr11	47575278	CUGBP1		chr11:47573911-47574899	S_Shore	TSS1500	-0.153464	4.44064e-11	7.57793e-08
cg25953688	chr11	47575283	CUGBP1		chr11:47573911-47574899	S_Shore	TSS1500	-0.140649	2.9594e-10	3.84052e-07
cg24011500	chr11	61049230	VWCE			OpenSea	Body	-0.219274	2.02343e-14	1.22472e-10
cg07250758	chr11	61049251	VWCE			OpenSea	Body	-0.196703	1.63718e-12	4.61238e-09
cg25782935	chr11	61152896				OpenSea		0.12445	5.03907e-14	2.55164e-10
cg16316624	chr11	61159649	TMEM216		chr11:61159836-61160285	N_Shore	TSS1500	-0.100365	1.99026e-07	9.31129e-05
cg04638150	chr11	62273418	AHNAK			OpenSea	Body	0.102198	2.50138e-06	0.000746511
cg15716277	chr11	62537501	TAF6L		chr11:62539001-62539322	N_Shore	TSS1500	0.156727	4.55222e-11	7.71734e-08
cg23830747	chr11	62676753	CHRM1			OpenSea	3'UTR	0.207534	4.47137e-18	9.62274e-14
cg08761513	chr11	62676863	CHRM1			OpenSea	3'UTR	0.216024	7.83305e-19	2.42745e-14
cg10892403	chr11	62676929	CHRM1			OpenSea	3'UTR	0.155308	2.22997e-13	8.42765e-10
cg17627466	chr11	62676952	CHRM1			OpenSea	3'UTR	0.224975	2.64918e-22	2.93207e-17
cg24245594	chr11	64662061	ATG2A		chr11:64662462-64662880	N_Shore	3'UTR	0.106021	3.70847e-09	3.28733e-06
cg20051094	chr11	65236397				OpenSea		0.137955	3.66974e-08	2.22467e-05
cg23299484	chr11	65239080		chr11:65238917-65238917		OpenSea		0.185822	1.2986e-12	3.82544e-09
cg21890820	chr11	65308645	LTBP3;LTBP3;LTBP3		chr11:65305935-65308502	S_Shore	Body;Body;Body	0.100315	3.67183e-05	0.00625035
cg24147428	chr11	65409760	SIPA1;SIPA1		chr11:65409636-65410127	Island	Body;Body	-0.109045	2.65625e-05	0.00487083
cg14591730	chr11	65902164	PACS1			OpenSea	Body	0.178226	4.82787e-11	8.07858e-08
cg25123083	chr11	65902172	PACS1			OpenSea	Body	0.194785	7.90653e-15	5.43386e-11
cg11525980	chr11	66650515	PC;PC;PC			OpenSea	5'UTR;5'UTR;5'UTR	0.124436	5.92662e-14	2.9061e-10
cg09618778	chr11	66838934	RHOD		chr11:66838918-66839192	Island	Body	0.123864	1.45421e-08	1.00746e-05
cg22344122	chr11	66839085	RHOD		chr11:66838918-66839192	Island	3'UTR	0.328112	8.96996e-09	6.73397e-06
cg18043888	chr11	66839187	RHOD		chr11:66838918-66839192	Island	3'UTR	0.205672	3.30738e-12	8.29252e-09
cg00023919	chr11	66839191	RHOD		chr11:66838918-66839192	Island	3'UTR	0.271464	7.92549e-15	5.43386e-11
cg01252023	chr11	67207574	CORO1B;CORO1B		chr11:67203319-67203662	S_Shelf	Body;Body	-0.111346	1.02268e-05	0.00229563
cg25135322	chr11	67350153	GSTP1		chr11:67350928-67351953	N_Shore	TSS1500	-0.139895	4.01367e-14	2.15943e-10
cg23725454	chr11	67350195	GSTP1		chr11:67350928-67351953	N_Shore	TSS1500	-0.13132	2.3979e-08	1.55462e-05
cg25866895	chr11	67350326	GSTP1		chr11:67350928-67351953	N_Shore	TSS1500	-0.187648	1.9471e-11	3.75251e-08
cg17066594	chr11	67764654	UNC93B1		chr11:67764918-67765256	N_Shore	Body	-0.203804	6.43384e-09	5.22496e-06
cg03648063	chr11	73003742	P2RY6;P2RY6;P2RY6;P2RY6;P2RY6;P2RY6;P2RY6;P2RY6			OpenSea	5'UTR;5'UTR;5'UTR;5'UTR;5'UTR;5'UTR;5'UTR;Body	0.103182	7.81988e-06	0.00185225
cg12889420	chr11	73006815	P2RY6;P2RY6;P2RY6;P2RY6			OpenSea	5'UTR;5'UTR;5'UTR;5'UTR	0.169604	2.90974e-14	1.6577e-10
cg16327235	chr11	73642478				OpenSea		0.104162	1.63587e-07	7.92118e-05
cg14294215	chr11	75922177			chr11:75922169-75922376	Island		-0.100088	6.10092e-06	0.00152868
cg13529291	chr11	75922323			chr11:75922169-75922376	Island		-0.111174	6.74692e-06	0.00165731
cg16803548	chr11	75924614			chr11:75918741-75922084	S_Shelf		0.127238	7.49053e-12	1.65335e-08
cg09793342	chr11	77757559	NDUFC2-KCTD14;NDUFC2-KCTD14;NDUFC2-KCTD14;KCTD14			OpenSea	Body;Body;Body;TSS1500	0.108069	5.26188e-11	8.69218e-08
cg05591105	chr11	78509989	TENM4			OpenSea	Body	0.101455	7.78423e-06	0.00184881
cg07086510	chr11	83435198	DLG2;DLG2;DLG2;DLG2;DLG2			OpenSea	Body;Body;Body;Body;Body	0.118853	5.68005e-06	0.00144188
cg12769599	chr11	87837113				OpenSea		0.13602	7.22733e-06	0.00174163
cg14384230	chr11	90471056	DISC1FP1			OpenSea	Body	0.183326	7.272e-09	5.7666e-06
cg11420761	chr11	105958762	AASDHPPT			OpenSea	Body	0.145243	2.56221e-10	3.35882e-07
cg23885367	chr11	111325506				OpenSea		0.132094	4.28368e-10	5.22642e-07
cg22033281	chr11	111325754				OpenSea		0.186569	6.89122e-14	3.23573e-10
cg11344533	chr11	111475393	SIK2		chr11:111472723-111473939	S_Shore	Body	0.163835	1.25078e-12	3.71279e-09
cg02168558	chr11	112045982	BCO2;BCO2			OpenSea	TSS1500;TSS1500	0.129511	1.07117e-06	0.00037705
cg25561875	chr11	116228660				OpenSea		0.148335	2.37298e-09	2.2669e-06
cg18755903	chr11	117052144	SIDT2;SIDT2		chr11:117049399-117050234	S_Shore	ExonBnd;Body	0.168486	6.50876e-11	1.03972e-07
cg16984132	chr11	117052181	SIDT2		chr11:117049399-117050234	S_Shore	Body	0.104497	5.20518e-06	0.00134021
cg20759273	chr11	117297288			chr11:117298981-117299215	N_Shore		0.21392	1.81879e-13	7.04553e-10
cg17295599	chr11	118483247	PHLDB1;PHLDB1;PHLDB1		chr11:118478235-118481896	S_Shore	5'UTR;5'UTR;5'UTR	-0.131641	1.04909e-11	2.19078e-08
cg27475169	chr11	119190850			chr11:119191535-119192182	N_Shore		-0.104309	1.10467e-07	5.69177e-05
cg08667275	chr11	119209304			chr11:119210290-119211658	N_Shore		0.104311	2.04574e-07	9.48492e-05
cg11245760	chr11	121593230		chr11:121593077-121593077		OpenSea		0.103871	1.42915e-07	7.11132e-05
cg04174091	chr11	122935222			chr11:122932173-122933803	S_Shore		-0.107806	1.08324e-05	0.00239987
cg03630740	chr11	123106009				OpenSea		0.129908	4.36023e-07	0.000179589
cg05168792	chr11	123106021				OpenSea		0.149192	6.81722e-07	0.000261985
cg03269694	chr11	123132211				OpenSea		0.149887	9.65647e-06	0.00219716
cg26088759	chr11	123132330				OpenSea		0.174303	3.23895e-05	0.00567089
cg05119905	chr11	125812438				OpenSea		0.123621	2.23922e-10	3.02235e-07
cg06534890	chr11	126224696	ST3GAL4;ST3GAL4;ST3GAL4-AS1		chr11:126225355-126226073	N_Shore	TSS1500;TSS1500;Body	-0.103859	1.18281e-10	1.74217e-07
cg07201519	chr11	128718864	KCNJ1;KCNJ1;KCNJ1;KCNJ1			OpenSea	Body;5'UTR;5'UTR;5'UTR	0.123721	3.02567e-07	0.000132213
cg17398329	chr11	129751683	NFRKB;NFRKB			OpenSea	Body;Body	0.100684	7.38861e-09	5.81148e-06
cg03392386	chr11	133800800	IGSF9B		chr11:133800684-133800931	Island	Body	0.145044	1.68874e-05	0.00343939
cg20451986	chr11	133928302				OpenSea		-0.112274	2.00514e-05	0.00390516
cg02787737	chr11	133928346				OpenSea		-0.12524	2.1725e-07	9.97123e-05
cg04951819	chr12	551573	CCDC77;CCDC77;CCDC77;CCDC77			OpenSea	3'UTR;3'UTR;3'UTR;3'UTR	0.129353	2.44987e-12	6.43402e-09
cg16129102	chr12	925787	WNK1;WNK1;WNK1;WNK1			OpenSea	Body;Body;Body;Body	0.123674	7.72412e-07	0.000289163
cg04550543	chr12	2166494	CACNA1C;CACNA1C;CACNA1C;CACNA1C;CACNA1C;CACNA1C;CACNA1C;CACNA1C;CACNA1C;CACNA1C;CACNA1C;CACNA1C;CACNA1C;CACNA1C;CACNA1C;CACNA1C;CACNA1C;CACNA1C;CACNA1C;CACNA1C;CACNA1C;CACNA1C;CACNA1C		chr12:2163289-2163548	S_Shelf	Body;Body;Body;Body;Body;Body;Body;Body;Body;Body;Body;Body;Body;Body;Body;Body;Body;Body;Body;Body;Body;Body;Body	0.101863	1.97357e-05	0.00386154
cg08166587	chr12	2696048	CACNA1C;CACNA1C;CACNA1C;CACNA1C;CACNA1C;CACNA1C;CACNA1C;CACNA1C;CACNA1C;CACNA1C;CACNA1C;CACNA1C;CACNA1C;CACNA1C;CACNA1C;CACNA1C;CACNA1C;CACNA1C;CACNA1C;CACNA1C;CACNA1C;CACNA1C;CACNA1C			OpenSea	Body;Body;Body;Body;Body;Body;Body;Body;Body;Body;Body;Body;Body;Body;Body;Body;Body;Body;Body;Body;Body;Body;Body	-0.120806	5.98234e-05	0.00901707
cg16601359	chr12	2955294				OpenSea		0.182743	3.8782e-09	3.41824e-06
cg25011102	chr12	2962940	LOC100507424			OpenSea	Body	0.294393	4.94904e-19	1.59761e-14
cg03851965	chr12	4337382				OpenSea		-0.128176	1.40642e-14	9.00516e-11
cg22402803	chr12	5537882			chr12:5539895-5540703	N_Shelf		0.115145	5.37028e-07	0.000213913
cg06206881	chr12	5620842				OpenSea		0.102672	2.64086e-07	0.000117789
cg23526298	chr12	5620971				OpenSea		0.101933	5.88656e-09	4.8517e-06
cg00116911	chr12	5905938	ANO2;ANO2			OpenSea	Body;Body	0.107667	1.38886e-09	1.43738e-06
cg10188763	chr12	6736838	LPAR5;LPAR5			OpenSea	5'UTR;5'UTR	-0.154121	9.97142e-09	7.30711e-06
cg08430631	chr12	6736896	LPAR5;LPAR5			OpenSea	5'UTR;5'UTR	-0.162977	1.21939e-07	6.18761e-05
cg04949369	chr12	6887660				OpenSea		0.100979	8.20596e-09	6.26978e-06
cg25117875	chr12	14413581		chr12:14413561-14413561		OpenSea		0.126834	9.10094e-06	0.00209475
cg03846111	chr12	14547229	ATF7IP			OpenSea	5'UTR	0.128522	6.76091e-09	5.43674e-06
cg12806797	chr12	14926572	H2AFJ;H2AFJ		chr12:14927291-14928023	N_Shore	TSS1500;TSS1500	-0.113612	7.18964e-06	0.0017339
cg01847718	chr12	14926763	H2AFJ;H2AFJ		chr12:14927291-14928023	N_Shore	TSS1500;TSS1500	-0.122821	5.7242e-06	0.00144976
cg07238058	chr12	19936611				OpenSea		0.103887	1.14797e-06	0.000399453
cg13080282	chr12	24717178			chr12:24714956-24716243	S_Shore		0.114392	7.41026e-08	4.04872e-05
cg20349635	chr12	30960369				OpenSea		-0.109554	3.11527e-07	0.000135122
cg12058586	chr12	31424825				OpenSea		0.126557	1.0927e-08	7.8824e-06
cg21563706	chr12	48111357	ENDOU;ENDOU;ENDOU			OpenSea	Body;Body;Body	0.10873	2.35045e-13	8.75486e-10
cg01073613	chr12	49208027	CACNB3;CACNB3		chr12:49208205-49209439	N_Shore	TSS1500;TSS200	0.14127	1.00041e-13	4.30591e-10
cg00291933	chr12	49208037	CACNB3;CACNB3		chr12:49208205-49209439	N_Shore	TSS1500;TSS200	0.207828	1.57759e-14	1.00183e-10
cg10695105	chr12	49943166	KCNH3		chr12:49942786-49943435	Island	Body	0.124884	2.75887e-08	1.74769e-05
cg22566355	chr12	49943340	KCNH3		chr12:49942786-49943435	Island	Body	0.109909	3.61857e-09	3.2261e-06
cg03824899	chr12	50031340	PRPF40B;PRPF40B			OpenSea	Body;Body	0.105275	1.54023e-06	0.000504136
cg17838000	chr12	50031566	PRPF40B;PRPF40B			OpenSea	Body;Body	0.164081	1.17129e-09	1.24256e-06
cg06357341	chr12	50433150				OpenSea		0.121573	2.16139e-12	5.75441e-09
cg20306694	chr12	51718251	BIN2			OpenSea	TSS1500	-0.124699	2.44976e-09	2.33511e-06
cg21022247	chr12	51718310	BIN2			OpenSea	TSS1500	-0.133562	8.33883e-15	5.6671e-11
cg24449885	chr12	51718355	BIN2			OpenSea	TSS1500	-0.105845	1.37582e-06	0.00046004
cg25057584	chr12	51745952	GALNT6			OpenSea	3'UTR	0.138453	8.43598e-13	2.69212e-09
cg19495013	chr12	52214119	FIGNL2;FIGNL2		chr12:52214179-52216138	N_Shore	1stExon;3'UTR	0.136513	4.54195e-07	0.000186085
cg07375978	chr12	52214320	FIGNL2		chr12:52214179-52216138	Island	1stExon	0.100162	1.27181e-06	0.000431408
cg11869007	chr12	52215216	FIGNL2		chr12:52214179-52216138	Island	1stExon	0.109518	5.24105e-05	0.0081618
cg12053065	chr12	52281674	ANKRD33;ANKRD33			OpenSea	TSS200;TSS200	-0.121888	2.11448e-06	0.000652145
cg19974223	chr12	52281676	ANKRD33;ANKRD33			OpenSea	TSS200;TSS200	-0.133498	2.83973e-06	0.000824615
cg19948393	chr12	52281810	ANKRD33;ANKRD33;ANKRD33;ANKRD33			OpenSea	1stExon;5'UTR;1stExon;5'UTR	-0.136733	1.36643e-08	9.5847e-06
cg26279928	chr12	52281891	ANKRD33;ANKRD33;ANKRD33;ANKRD33;ANKRD33;ANKRD33;ANKRD33;ANKRD33			OpenSea	5'UTR;1stExon;1stExon;1stExon;1stExon;5'UTR;5'UTR;5'UTR	-0.121265	1.44868e-06	0.000480463
cg04349021	chr12	52281901	ANKRD33;ANKRD33;ANKRD33;ANKRD33			OpenSea	1stExon;5'UTR;1stExon;5'UTR	-0.136475	3.42031e-08	2.09477e-05
cg08121755	chr12	52545978		chr12:52545730-52545730	chr12:52545937-52546363	Island		0.101097	2.71983e-05	0.00495459
cg08040836	chr12	53273301			chr12:53273231-53273498	Island		0.112589	9.25351e-09	6.90004e-06
cg23447195	chr12	53460217	SPRYD3			OpenSea	Body	0.103017	3.51757e-06	0.00097295
cg17450815	chr12	53584001	ZNF740			OpenSea	3'UTR	0.145514	3.39296e-15	2.73822e-11
cg13827287	chr12	54730461	MIR148B;COPZ1			OpenSea	TSS1500;Body	0.101313	1.78154e-12	4.8772e-09
cg01217080	chr12	54773536	ZNF385A;ZNF385A;ZNF385A		chr12:54772687-54773028	S_Shore	Body;Body;Body	0.123361	1.06122e-17	2.00532e-13
cg06809675	chr12	54867312	GTSF1			OpenSea	5'UTR	-0.103222	2.0437e-07	9.48115e-05
cg14621254	chr12	57569787	LRP1		chr12:57569723-57569941	Island	Body	0.104215	2.39661e-05	0.00449255
cg11511175	chr12	58119979	AGAP2;LOC100130776;AGAP2		chr12:58119909-58121551	Island	3'UTR;TSS200;3'UTR	0.122583	2.96358e-07	0.000129792
cg16823042	chr12	58119992	AGAP2;LOC100130776;AGAP2		chr12:58119909-58121551	Island	3'UTR;TSS200;3'UTR	0.119946	4.52792e-07	0.000185608
cg23387569	chr12	58120011	AGAP2;LOC100130776;AGAP2		chr12:58119909-58121551	Island	3'UTR;TSS200;3'UTR	0.124952	4.14967e-06	0.0011198
cg17828445	chr12	58150842	43168		chr12:58148888-58149781	S_Shore	Body	0.159823	5.02969e-12	1.18442e-08
cg14212193	chr12	58150900	43168		chr12:58148888-58149781	S_Shore	Body	0.128333	1.66254e-13	6.57167e-10
cg16004335	chr12	66425110				OpenSea		-0.113872	1.62216e-06	0.000524746
cg07906449	chr12	66425251				OpenSea		-0.103328	3.08153e-07	0.000134275
cg06239064	chr12	66697621	HELB	chr12:66697484-66697484		OpenSea	Body	-0.116499	2.95217e-07	0.00012957
cg23286346	chr12	77321152				OpenSea		0.1578	5.18133e-11	8.5774e-08
cg01687189	chr12	102225365	GNPTAB		chr12:102224262-102224614	S_Shore	TSS1500	-0.114371	1.24543e-06	0.000425252
cg01899676	chr12	106988413	RFX4			OpenSea	Body	0.102622	9.8067e-06	0.00222351
cg12610312	chr12	109162409			chr12:109162408-109162722	Island		0.101534	1.24175e-06	0.000424556
cg16176573	chr12	110036043				OpenSea		0.106108	8.64859e-13	2.73489e-09
cg03320783	chr12	113430736	OAS2;OAS2			OpenSea	Body;Body	-0.14354	7.32683e-09	5.78639e-06
cg14193711	chr12	118558858				OpenSea		0.128063	9.00803e-13	2.82549e-09
cg04256697	chr12	120688557	PXN;PXN;PXN			OpenSea	Body;TSS1500;Body	-0.107281	1.72077e-06	0.000548628
cg11065253	chr12	123278517	CCDC62;CCDC62			OpenSea	Body;Body	0.128478	9.54186e-10	1.05157e-06
cg17421833	chr12	123365606	VPS37B			OpenSea	Body	0.140832	1.21956e-07	6.18761e-05
cg20417154	chr12	123944398	SNRNP35;SNRNP35;SNRNP35;SNRNP35		chr12:123942639-123943001	S_Shore	5'UTR;1stExon;5'UTR;Body	-0.118521	4.34839e-05	0.00708795
cg20432473	chr12	124103253	DDX55			OpenSea	Body	0.14219	1.66581e-16	2.11572e-12
cg11118440	chr12	125249923				OpenSea		0.115092	2.62503e-06	0.000776532
cg10476468	chr12	131616937	ADGRD1			OpenSea	Body	0.113946	4.24434e-06	0.00114018
cg24301724	chr12	131617044	GPR133			OpenSea	Body	0.11552	1.99431e-06	0.000620516
cg23903129	chr12	131617086	GPR133			OpenSea	Body	0.138364	4.37267e-06	0.00116697
cg01407332	chr12	131617092	GPR133			OpenSea	Body	0.154771	1.29064e-06	0.000437029
cg01830463	chr12	132317128	MMP17		chr12:132312439-132315739	S_Shore	Body	-0.101201	1.14546e-06	0.000399158
cg19100996	chr12	133138586	FBRSL1		chr12:133140304-133140634	N_Shore	Body	0.14952	8.73098e-14	3.86532e-10
cg03954144	chr13	20751679			chr13:20751256-20751946	Island		-0.116585	1.97462e-05	0.00386154
cg16180151	chr13	20807225	GJB6;GJB6;GJB6		chr13:20806016-20806867	S_Shore	TSS1500;TSS1500;TSS1500	0.111658	6.198e-07	0.000242275
cg09985351	chr13	21287237	IL17D			OpenSea	Body	0.138383	6.21194e-14	3.00422e-10
cg13602093	chr13	27954402				OpenSea		0.136639	3.14752e-13	1.12375e-09
cg03098727	chr13	30929728	LINC00426			OpenSea	Body	0.162722	1.29312e-15	1.25231e-11
cg13357245	chr13	31254196				OpenSea		0.217161	8.13806e-10	9.20431e-07
cg10566800	chr13	72830277				OpenSea		0.110335	1.61136e-05	0.00331316
cg00875400	chr13	78815720	RNF219-AS1			OpenSea	Body	0.140666	2.80087e-06	0.000816698
cg04132263	chr13	79968174	RBM26;RBM26;RBM26			OpenSea	Body;Body;Body	0.231179	2.33399e-10	3.10903e-07
cg19211853	chr13	79968216	RBM26			OpenSea	Body	0.250444	2.62499e-09	2.48013e-06
cg27298487	chr13	92575562	GPC5			OpenSea	Body	0.114085	6.86744e-07	0.000263784
cg10304534	chr13	95844361	ABCC4;ABCC4			OpenSea	Body;Body	0.158466	2.7882e-13	1.00942e-09
cg01955239	chr13	97646897	OXGR1		chr13:97646394-97646737	S_Shore	TSS1500	0.100626	3.07127e-08	1.92047e-05
cg24663970	chr13	97647084	OXGR1		chr13:97646394-97646737	S_Shore	TSS1500	0.105254	3.94261e-07	0.000164721
cg24924449	chr13	98507990				OpenSea		0.117383	1.11859e-06	0.000391075
cg11277947	chr13	100269826	CLYBL;CLYBL			OpenSea	Body;Body	0.22414	5.38387e-11	8.85593e-08
cg07603078	chr13	101237377	GGACT		chr13:101240689-101241226	N_Shelf	5'UTR	-0.113173	6.43623e-05	0.00952789
cg03573293	chr13	109815475	MYO16;MYO16			OpenSea	Body;Body	-0.103497	2.11511e-05	0.00407835
cg15416440	chr13	110899996	COL4A1			OpenSea	Body	0.10464	5.0249e-07	0.000202868
cg08143875	chr13	113784663	F10		chr13:113783886-113784702	Island	Body	-0.122001	3.24538e-07	0.000139997
cg16304521	chr14	22191827				OpenSea		0.117818	2.58593e-08	1.65711e-05
cg19846667	chr14	22191856				OpenSea		0.141007	1.15401e-08	8.28604e-06
cg14269807	chr14	22191888				OpenSea		0.105739	1.41323e-10	2.03135e-07
cg19584235	chr14	22362410				OpenSea		0.118811	5.56547e-05	0.00852985
cg09525416	chr14	22362418				OpenSea		0.129083	5.9529e-06	0.00149897
cg09331505	chr14	23525372	CDH24;CDH24		chr14:23526481-23527360	N_Shore	5'UTR;5'UTR	0.129759	1.21856e-15	1.19504e-11
cg26561526	chr14	23623823	SLC7A8;SLC7A8;SLC7A8;SLC7A8;SLC7A8			OpenSea	TSS200;TSS200;Body;Body;Body	-0.100137	2.91611e-07	0.000128366
cg18396317	chr14	24028894	AP1G2		chr14:24025006-24025577	S_Shelf	3'UTR	0.110519	7.37372e-12	1.63222e-08
cg07433054	chr14	25275498				OpenSea		0.234134	3.2697e-10	4.1392e-07
cg19964189	chr14	33029520	AKAP6			OpenSea	Body	0.133298	1.19298e-12	3.56858e-09
cg02992882	chr14	36156763	RALGAPA1P;RALGAPA1;RALGAPA1;RALGAPA1;RALGAPA1			OpenSea	Body;Body;Body;Body;Body	0.114022	1.65183e-06	0.000531902
cg11029716	chr14	51891409				OpenSea		0.100935	5.25074e-05	0.00817031
cg26168772	chr14	52739256	PTGDR		chr14:52734207-52735486	S_Shelf	Body	0.205714	7.94568e-12	1.73406e-08
cg05928290	chr14	54418728	BMP4;BMP4;BMP4		chr14:54418677-54418881	Island	Body;Body;Body	-0.160392	1.32639e-05	0.00282545
cg05923197	chr14	54418804	BMP4;BMP4;BMP4		chr14:54418677-54418881	Island	Body;Body;Body	-0.143667	7.72282e-06	0.00183817
cg09367901	chr14	54418851	BMP4;BMP4;BMP4		chr14:54418677-54418881	Island	Body;Body;Body	-0.151068	4.95406e-06	0.00128883
cg07685795	chr14	54418880	BMP4;BMP4;BMP4		chr14:54418677-54418881	Island	Body;Body;Body	-0.152057	1.50072e-06	0.000493918
cg14440640	chr14	61578115				OpenSea		0.107486	8.72004e-06	0.00202634
cg03414274	chr14	65138615				OpenSea		0.10446	3.26744e-09	2.97118e-06
cg23373640	chr14	65696480				OpenSea		0.146132	5.85787e-05	0.00887615
cg12524894	chr14	74975224	LTBP2			OpenSea	Body	0.109072	2.72601e-08	1.72971e-05
cg11730930	chr14	75770279				OpenSea		0.162388	2.11008e-14	1.26727e-10
cg24084836	chr14	77767735	POMT2			OpenSea	Body	0.109151	1.94385e-07	9.13833e-05
cg02628202	chr14	93215207	LGMN;LGMN			OpenSea	TSS200;TSS200	0.128584	9.52671e-07	0.000342815
cg22840852	chr14	93215209	LGMN;LGMN			OpenSea	TSS200;TSS200	0.140898	2.58722e-06	0.000767104
cg26374305	chr14	101293856	MEG3;MEG3;MEG3		chr14:101293427-101294433	Island	Body;Body;Body	0.123684	2.35312e-06	0.000710196
cg08698721	chr14	101294147	MEG3;MEG3;MEG3		chr14:101293427-101294433	Island	Body;Body;Body	0.12538	4.15426e-09	3.63262e-06
cg16126137	chr14	101367300	MEG8			OpenSea	Body	0.150315	1.31167e-08	9.24669e-06
cg24071762	chr14	102784547	ZNF839;ZNF839		chr14:102785930-102786538	N_Shore	5'UTR;TSS1500	0.127091	1.7144e-09	1.7113e-06
cg15322516	chr14	104145810	KLC1;KLC1;KLC1			OpenSea	Body;Body;Body	0.161245	4.17692e-12	1.01127e-08
cg26153715	chr14	104808474				OpenSea		-0.118946	7.91722e-08	4.26851e-05
cg23936410	chr14	104808516				OpenSea		-0.147409	1.00613e-06	0.000359214
cg01655667	chr14	104808652				OpenSea		-0.128445	6.13419e-06	0.0015344
cg24798930	chr14	105143723		chr14:105143455-105143455	chr14:105144247-105144503	N_Shore		0.120514	2.80034e-06	0.000816698
cg00887994	chr14	105837481	PACS2;PACS2;PACS2		chr14:105836031-105836386	S_Shore	Body;Body;Body	0.138337	2.4876e-11	4.63285e-08
cg08182193	chr14	105942243	CRIP2		chr14:105940325-105941900	S_Shore	Body	0.107373	4.68431e-05	0.00748894
cg13799544	chr15	29432016	FAM189A1			OpenSea	Body	0.126204	9.72491e-09	7.17558e-06
cg12004295	chr15	29432511	FAM189A1			OpenSea	Body	0.125526	8.16347e-10	9.21958e-07
cg12119431	chr15	33314358	FMN1;FMN1			OpenSea	Body;Body	0.101809	4.20403e-05	0.00690879
cg06329972	chr15	33967607	RYR3;RYR3			OpenSea	Body;Body	0.194636	4.33172e-09	3.7539e-06
cg20255370	chr15	40268687	EIF2AK4		chr15:40268581-40269061	Island	Body	0.172568	2.08566e-07	9.64694e-05
cg01729180	chr15	40268744	EIF2AK4		chr15:40268581-40269061	Island	Body	0.119502	5.12697e-05	0.00802609
cg16127683	chr15	40268777	EIF2AK4		chr15:40268581-40269061	Island	Body	0.156932	4.37317e-08	2.59625e-05
cg20918218	chr15	40509703	BUB1B;PAK6;PAK6;PAK6;PAK6			OpenSea	Body;1stExon;1stExon;5'UTR;5'UTR	0.101123	7.82411e-06	0.0018526
cg02904657	chr15	40571997			chr15:40572078-40572758	N_Shore		-0.154566	2.6307e-06	0.000777912
cg20079298	chr15	40572326			chr15:40572078-40572758	Island		-0.127843	4.39369e-05	0.00713776
cg19442201	chr15	40572550			chr15:40572078-40572758	Island		-0.11216	3.44196e-06	0.00095716
cg16006492	chr15	40602451				OpenSea		0.117956	7.72003e-12	1.69436e-08
cg03372407	chr15	41852193	TYRO3	chr15:41852021-41852021	chr15:41851723-41851970	S_Shore	Body	0.107293	2.91432e-10	3.79472e-07
cg24361265	chr15	44068668	ELL3		chr15:44068586-44069792	Island	Body	0.133357	4.45437e-07	0.00018298
cg12094808	chr15	44196266	FRMD5			OpenSea	Body	0.240543	1.26341e-13	5.2065e-10
cg04425546	chr15	45903570				OpenSea		0.151518	1.15905e-13	4.85499e-10
cg05537634	chr15	52432217	GNB5;GNB5			OpenSea	Body;Body	0.10039	8.00025e-10	9.07493e-07
cg15902796	chr15	54269175				OpenSea		0.10739	1.80533e-06	0.000572056
cg22427256	chr15	54269208				OpenSea		0.125253	3.81395e-07	0.000160154
cg08041745	chr15	65325342			chr15:65321431-65321996	S_Shelf		0.111227	9.36788e-10	1.03387e-06
cg14291650	chr15	65325589			chr15:65321431-65321996	S_Shelf		0.116669	1.27881e-08	9.05628e-06
cg24778896	chr15	65394063	LOC390595		chr15:65394413-65395041	N_Shore	Body	0.12964	5.93848e-11	9.60507e-08
cg06027964	chr15	65504597	CILP			OpenSea	TSS1500	0.103219	6.13839e-12	1.40286e-08
cg13356370	chr15	65504725	CILP			OpenSea	TSS1500	0.118605	2.91897e-11	5.29809e-08
cg05415308	chr15	71406783	CT62		chr15:71407656-71408498	N_Shore	5'UTR	-0.254008	5.44841e-17	7.81694e-13
cg00028013	chr15	74218697	LOXL1		chr15:74218696-74220373	Island	TSS200	0.207973	3.37958e-12	8.41905e-09
cg10372921	chr15	74218733	LOXL1		chr15:74218696-74220373	Island	TSS200	0.232382	1.07086e-12	3.29226e-09
cg12594244	chr15	74218754	LOXL1		chr15:74218696-74220373	Island	TSS200	0.143225	9.00736e-12	1.91884e-08
cg04436755	chr15	74218767	LOXL1		chr15:74218696-74220373	Island	TSS200	0.177339	1.53978e-12	4.36976e-09
cg14435807	chr15	74218780	LOXL1		chr15:74218696-74220373	Island	TSS200	0.159517	1.11715e-10	1.66247e-07
cg20652404	chr15	74218904	LOXL1;LOXL1		chr15:74218696-74220373	Island	5'UTR;1stExon	0.190009	1.87018e-12	5.08391e-09
cg22590761	chr15	74218921	LOXL1;LOXL1		chr15:74218696-74220373	Island	5'UTR;1stExon	0.249999	1.0492e-12	3.23851e-09
cg03682712	chr15	74219307	LOXL1		chr15:74218696-74220373	Island	1stExon	0.199323	3.14449e-12	7.90969e-09
cg25054189	chr15	75641081	NEIL1;NEIL1;NEIL1		chr15:75639595-75640743	S_Shore	5'UTR;Body;Body	0.128502	1.48133e-09	1.51406e-06
cg16026943	chr15	75641093	NEIL1;NEIL1;NEIL1		chr15:75639595-75640743	S_Shore	5'UTR;Body;Body	0.218552	2.97926e-11	5.38035e-08
cg01566472	chr15	75641171	NEIL1;NEIL1;NEIL1		chr15:75639595-75640743	S_Shore	5'UTR;Body;Body	0.120418	3.08023e-12	7.77329e-09
cg11602882	chr15	76431848	C15orf27			OpenSea	Body	0.181209	1.76167e-18	4.54951e-14
cg02460652	chr15	76431858	C15orf27			OpenSea	Body	0.100282	2.09448e-12	5.59551e-09
cg15637091	chr15	79299649	RASGRF1;RASGRF1			OpenSea	Body;Body	0.152646	1.83309e-05	0.00365837
cg16639876	chr15	79299665	RASGRF1;RASGRF1			OpenSea	Body;Body	0.157139	2.42607e-06	0.000728961
cg01390331	chr15	84105392				OpenSea		0.110279	1.17362e-12	3.53796e-09
cg15064465	chr15	86374900				OpenSea		0.138224	1.51074e-11	3.0166e-08
cg27664085	chr15	89157815				OpenSea		0.263968	9.24581e-07	0.000335503
cg26963367	chr15	89157841				OpenSea		0.220927	8.93155e-08	4.74924e-05
cg25747427	chr15	89561135				OpenSea		0.172831	9.19574e-14	4.03283e-10
cg03469129	chr15	90190637	KIF7		chr15:90191478-90192617	N_Shore	Body	0.163169	4.08456e-05	0.00676292
cg26322951	chr15	91499786	RCCD1;RCCD1		chr15:91497994-91498615	S_Shore	5'UTR;5'UTR	0.149301	9.00066e-07	0.000328462
cg14696334	chr15	91500193	RCCD1;RCCD1		chr15:91499952-91500818	Island	Body;Body	0.189785	3.13021e-07	0.000135558
cg04646282	chr15	91576509				OpenSea		0.120395	2.43355e-11	4.55408e-08
cg27130456	chr15	92850155				OpenSea		0.164411	4.96457e-08	2.89201e-05
cg08847162	chr15	99949376				OpenSea		0.110717	4.73258e-07	0.000192571
cg07398839	chr15	101661834				OpenSea		0.120934	4.74709e-05	0.00755816
cg14427190	chr16	441972	LOC100134368			OpenSea	Body	-0.100028	2.14705e-11	4.08704e-08
cg08792629	chr16	441986	LOC100134368			OpenSea	Body	-0.198479	3.6169e-17	5.96209e-13
cg06706068	chr16	835857	RPUSD1		chr16:837376-839341	N_Shore	3'UTR	0.118769	1.65551e-07	7.9893e-05
cg04970847	chr16	1351306				OpenSea		0.135292	1.72333e-08	1.16811e-05
cg04431935	chr16	1413516	UNKL		chr16:1414417-1414851	N_Shore	3'UTR	0.190664	2.35707e-17	4.1503e-13
cg10290566	chr16	1630132	IFT140			OpenSea	Body	-0.168885	2.91891e-12	7.43888e-09
cg08846467	chr16	1630804	IFT140			OpenSea	Body	-0.123289	2.37081e-14	1.40212e-10
cg03654304	chr16	2054079	ZNF598		chr16:2054011-2054288	Island	Body	0.116674	4.78392e-11	8.02236e-08
cg07078095	chr16	2054141	ZNF598		chr16:2054011-2054288	Island	Body	0.177103	1.08045e-10	1.62539e-07
cg01461733	chr16	3018302	PAQR4;PAQR4;PAQR4;PAQR4;KREMEN2;KREMEN2;KREMEN2;KREMEN2		chr16:3016646-3020326	Island	TSS1500;TSS1500;TSS1500;TSS1500;3'UTR;3'UTR;3'UTR;3'UTR	-0.105325	6.97955e-09	5.56889e-06
cg08199758	chr16	3062426	CLDN9		chr16:3063679-3063981	N_Shore	TSS200	0.103209	1.90033e-05	0.00376171
cg14531522	chr16	3451969	ZNF174;ZNF174;ZNF174;ZNF174;ZSCAN32;ZSCAN32;ZSCAN32;ZSCAN32		chr16:3450716-3451667	S_Shore	5'UTR;5'UTR;1stExon;1stExon;TSS1500;TSS1500;TSS1500;TSS1500	0.113014	1.51298e-05	0.00314595
cg06170683	chr16	3740774	TRAP1			OpenSea	Body	0.150293	2.52615e-11	4.69335e-08
cg20821903	chr16	4313878	TFAP4		chr16:4311695-4311942	S_Shore	Body	-0.140911	1.92489e-12	5.19618e-09
cg02940562	chr16	4314246	TFAP4		chr16:4311695-4311942	S_Shelf	Body	-0.145849	1.26544e-12	3.74197e-09
cg16520815	chr16	4733181	MGRN1;MGRN1;MGRN1;MGRN1		chr16:4732830-4733184	Island	Body;Body;Body;Body	0.120122	2.60114e-05	0.00478851
cg08354751	chr16	11450712				OpenSea		0.118877	7.07329e-14	3.28145e-10
cg01608304	chr16	13547884				OpenSea		0.108993	2.181e-11	4.14149e-08
cg18284958	chr16	15644932	C16orf45;C16orf45			OpenSea	Body;Body	0.103182	2.56149e-05	0.0047363
cg04613574	chr16	18957717				OpenSea		0.107621	3.84491e-05	0.00647296
cg05131483	chr16	23706242	ERN2			OpenSea	Body	0.11012	1.39332e-10	2.01394e-07
cg19933487	chr16	29703339	QPRT		chr16:29706198-29706458	N_Shelf	Body	-0.139816	6.80906e-11	1.07879e-07
cg03997039	chr16	29703361	QPRT		chr16:29706198-29706458	N_Shelf	Body	-0.171678	3.25273e-10	4.13123e-07
cg00145955	chr16	29703480	QPRT		chr16:29706198-29706458	N_Shelf	Body	-0.131857	2.93536e-12	7.45628e-09
cg14424217	chr16	29859999			chr16:29855903-29856195	S_Shelf		0.107975	1.16217e-11	2.39878e-08
cg26819667	chr16	29860009			chr16:29855903-29856195	S_Shelf		0.136278	1.60455e-10	2.26847e-07
cg21469373	chr16	30905870	BCL7C;BCL7C;MIR762HG;MIR762HG;MIR762HG		chr16:30905549-30905783	S_Shore	TSS1500;TSS1500;Body;Body;Body	-0.101434	4.06907e-14	2.17414e-10
cg06159340	chr16	30907560	CTF1;CTF1		chr16:30905549-30905783	S_Shore	TSS1500;TSS1500	0.155086	9.52197e-07	0.000342803
cg26635214	chr16	30996483	HSD3B7;HSD3B7;HSD3B7			OpenSea	TSS200;TSS200;TSS200	0.130427	2.01446e-11	3.85358e-08
cg26134665	chr16	31021544	STX1B			OpenSea	Body	0.107569	2.18864e-12	5.807e-09
cg04797061	chr16	31159920	PRSS36		chr16:31159576-31160009	Island	Body	-0.117855	1.05008e-05	0.00234385
cg09326409	chr16	31342453	ITGAM;ITGAM		chr16:31342452-31343140	Island	Body;Body	0.1367	1.07545e-08	7.78695e-06
cg02256631	chr16	31342952	ITGAM;ITGAM		chr16:31342452-31343140	Island	Body;Body	0.165834	1.54482e-06	0.000505
cg01775612	chr16	31484199	TGFB1I1;TGFB1I1;TGFB1I1		chr16:31483276-31483646	S_Shore	Body;TSS1500;5'UTR	-0.131738	1.08339e-12	3.31761e-09
cg23856437	chr16	31484368	TGFB1I1;TGFB1I1;TGFB1I1		chr16:31483276-31483646	S_Shore	Body;5'UTR;TSS200	-0.138773	6.70876e-11	1.06508e-07
cg08619455	chr16	31484417	TGFB1I1;TGFB1I1;TGFB1I1		chr16:31483276-31483646	S_Shore	Body;TSS200;5'UTR	-0.100494	1.99476e-08	1.33228e-05
cg16591159	chr16	31487813	TGFB1I1;TGFB1I1;TGFB1I1		chr16:31487152-31488967	Island	Body;Body;Body	0.255974	1.84577e-08	1.24025e-05
cg01554723	chr16	46891747				OpenSea		0.100107	4.66853e-12	1.1061e-08
cg03533472	chr16	46919112	GPT2;GPT2;GPT2		chr16:46917849-46918957	S_Shore	Body;1stExon;5'UTR	0.138306	4.85371e-08	2.8359e-05
cg06212297	chr16	48079666				OpenSea		-0.178148	4.64367e-15	3.54532e-11
cg06378100	chr16	48656724				OpenSea		0.117287	5.85138e-09	4.82784e-06
cg26879059	chr16	48657126				OpenSea		0.257981	4.25576e-14	2.24295e-10
cg01517680	chr16	49499006			chr16:49498889-49499405	Island		0.336414	1.70022e-08	1.15547e-05
cg17484472	chr16	49499189			chr16:49498889-49499405	Island		0.202492	2.47712e-10	3.26971e-07
cg27560452	chr16	49499385			chr16:49498889-49499405	Island		0.228744	5.82413e-18	1.18743e-13
cg01235116	chr16	50705762	SNX20;SNX20		chr16:50707291-50708041	N_Shore	Body;Body	-0.113981	1.0017e-11	2.10316e-08
cg08128852	chr16	55292009				OpenSea		0.131381	7.94205e-09	6.11955e-06
cg22692401	chr16	56985393				OpenSea		0.166761	9.48424e-11	1.45503e-07
cg16594273	chr16	58131312				OpenSea		0.123685	2.96973e-10	3.84748e-07
cg07719604	chr16	67232460	ELMO3;E2F4		chr16:67233032-67233862	N_Shore	TSS1500;3'UTR	0.100747	1.32078e-05	0.00281476
cg08968184	chr16	67433636	ZDHHC1		chr16:67433128-67433554	S_Shore	Body	0.105211	2.2761e-13	8.56023e-10
cg04033732	chr16	67707096				OpenSea		0.119589	2.21046e-08	1.44886e-05
cg11313460	chr16	68936488	TANGO6			OpenSea	Body	0.131242	4.53247e-12	1.08716e-08
cg00147286	chr16	70713933	MTSS1L		chr16:70713461-70714379	Island	Body	0.113771	4.02468e-17	6.49607e-13
cg02625749	chr16	75505953				OpenSea		0.115767	5.78585e-09	4.78908e-06
cg27257453	chr16	84096458	MBTPS1			OpenSea	Body	0.13249	5.14267e-15	3.75875e-11
cg04046980	chr16	84096529	MBTPS1			OpenSea	Body	0.113403	4.62564e-12	1.10268e-08
cg05924717	chr16	84099362	MBTPS1;MBTPS1			OpenSea	ExonBnd;Body	0.118485	2.53853e-08	1.63213e-05
cg26868097	chr16	84118667	MBTPS1			OpenSea	Body	0.114864	1.80408e-09	1.78735e-06
cg18162412	chr16	84118682	MBTPS1			OpenSea	Body	0.112857	1.17506e-07	6.00514e-05
cg20865303	chr16	84772250	USP10;USP10;USP10;USP10			OpenSea	Body;Body;Body;Body	0.126252	1.86658e-06	0.000587379
cg11457870	chr16	85360427			chr16:85363116-85363360	N_Shelf		-0.125594	8.39326e-11	1.30595e-07
cg04223793	chr16	85403580			chr16:85407314-85407576	N_Shelf		0.162274	1.49342e-15	1.39401e-11
cg01615861	chr16	85513978				OpenSea		0.161195	1.89187e-13	7.25605e-10
cg05188837	chr16	87605249				OpenSea		0.135118	1.24831e-12	3.71279e-09
cg07745707	chr16	88496476	ZNF469		chr16:88496201-88497763	Island	1stExon	-0.136952	7.26488e-07	0.000275769
cg07332757	chr16	88593924	ZFPM1		chr16:88590204-88590410	S_Shelf	Body	0.169791	1.64864e-14	1.03844e-10
cg04376887	chr16	88868839	CDT1		chr16:88869780-88870592	N_Shore	TSS1500	0.133978	1.9116e-05	0.00377436
cg04148285	chr16	89976788	TCF25		chr16:89977562-89977851	N_Shore	Body	0.149372	3.37368e-13	1.18807e-09
cg00842595	chr17	263193	C17orf97		chr17:263083-263412	Island	Body	-0.127453	5.09282e-06	0.00131741
cg14008999	chr17	750766	NXN			OpenSea	Body	-0.121433	4.24375e-07	0.000175445
cg20699780	chr17	935017	ABR;ABR;ABR		chr17:934417-935088	Island	Body;Body;Body	0.131278	7.82023e-06	0.00185225
cg10622643	chr17	935191	ABR;ABR;ABR;ABR;ABR		chr17:933026-933236	S_Shore	TSS200;Body;Body;Body;Body	0.172412	4.58846e-08	2.7116e-05
cg15892620	chr17	935216	ABR;ABR;ABR;ABR;ABR		chr17:933026-933236	S_Shore	TSS200;Body;Body;Body;Body	0.134609	1.64575e-05	0.00336956
cg00196407	chr17	959496	ABR;ABR;ABR			OpenSea	Body;Body;Body	0.169366	4.10497e-16	4.67694e-12
cg07253125	chr17	1163846			chr17:1163341-1163773	S_Shore		0.136051	1.73114e-09	1.72255e-06
cg03079497	chr17	1390554	MYO1C;MYO1C		chr17:1390456-1390786	Island	5'UTR;Body	0.104032	6.69586e-07	0.000258218
cg08686850	chr17	1436624	PITPNA			OpenSea	Body	0.233585	4.80856e-17	7.16427e-13
cg16487494	chr17	2148276	SMG6;SMG6			OpenSea	5'UTR;Body	0.122948	2.92003e-11	5.29809e-08
cg00668150	chr17	2615720	KIAA0664		chr17:2614320-2615630	S_Shore	TSS1500	-0.132632	3.17248e-08	1.9663e-05
cg15747941	chr17	3351014	SPATA22;SPATA22;SPATA22;SPATA22;SPATA22;SPATA22			OpenSea	Body;Body;Body;Body;Body;Body	0.102862	1.05779e-08	7.66623e-06
cg18333446	chr17	4103275	ANKFY1;ANKFY1;ANKFY1			OpenSea	Body;Body;Body	0.107893	1.01224e-09	1.09991e-06
cg24938468	chr17	4468873				OpenSea		0.151697	1.39148e-12	4.0528e-09
cg01438434	chr17	5972710	WSCD1		chr17:5973315-5974449	N_Shore	TSS1500	0.116765	2.96765e-06	0.000853444
cg00641210	chr17	6927329	BCL6B		chr17:6925400-6927527	Island	Body	-0.119744	2.00647e-10	2.74648e-07
cg19466160	chr17	7117160	DLG4;DLG4		chr17:7117596-7118085	N_Shore	Body;Body	0.109036	2.82953e-08	1.78081e-05
cg24517323	chr17	7227564	NEURL4;NEURL4		chr17:7227416-7227698	Island	Body;Body	0.17114	1.36047e-11	2.75202e-08
cg04821375	chr17	7227662	NEURL4;NEURL4		chr17:7227416-7227698	Island	Body;Body	0.14561	5.6629e-10	6.59747e-07
cg08793894	chr17	7227737	NEURL4;NEURL4		chr17:7227416-7227698	S_Shore	Body;Body	0.175716	4.44548e-12	1.07294e-08
cg09767236	chr17	8095608		chr17:8095551-8095551	chr17:8092418-8093706	S_Shore		-0.159118	1.98761e-11	3.82108e-08
cg06663305	chr17	8095813			chr17:8092418-8093706	S_Shelf		-0.205599	1.46892e-12	4.20079e-09
cg25393494	chr17	17109936	PLD6		chr17:17109893-17110296	Island	TSS1500	-0.254059	6.27796e-09	5.14148e-06
cg16340422	chr17	17110120	PLD6		chr17:17109893-17110296	Island	TSS1500	-0.310827	9.83131e-07	0.000351977
cg19093370	chr17	17110180	PLD6		chr17:17109893-17110296	Island	TSS1500	-0.277131	6.96732e-08	3.83647e-05
cg24578857	chr17	17110207	PLD6		chr17:17109893-17110296	Island	TSS1500	-0.298428	1.20144e-06	0.000414062
cg11713493	chr17	17110295	PLD6		chr17:17109893-17110296	Island	TSS1500	-0.1162	3.82599e-07	0.000160486
cg23448998	chr17	17110353	PLD6		chr17:17108771-17109701	S_Shore	TSS1500	-0.116331	1.03379e-10	1.56126e-07
cg01486909	chr17	17472207	PEMT;PEMT;PEMT;PEMT;PEMT			OpenSea	Body;Body;Body;Body;Body	0.229791	5.38052e-14	2.68939e-10
cg10140454	chr17	17626019	RAI1		chr17:17625605-17628500	Island	5'UTR	0.233052	1.51874e-05	0.00315368
cg03228075	chr17	21028953	DHRS7B		chr17:21030056-21030814	N_Shore	TSS1500	-0.201159	7.51427e-16	8.19952e-12
cg09435668	chr17	22194163			chr17:22191801-22192068	S_Shelf		-0.134816	2.96184e-06	0.000852091
cg05977781	chr17	25676386			chr17:25676304-25676603	Island		0.172022	4.065e-12	9.96136e-09
cg07143451	chr17	25676440			chr17:25676304-25676603	Island		0.163978	6.27008e-13	2.07036e-09
cg17590003	chr17	25676574			chr17:25676304-25676603	Island		0.22845	8.9669e-13	2.82402e-09
cg04891961	chr17	27939900	ANKRD13B		chr17:27939298-27940770	Island	Body	0.101459	3.59792e-05	0.00615474
cg21989425	chr17	28667441				OpenSea		0.146978	9.73088e-08	5.11464e-05
cg11701190	chr17	28667451				OpenSea		0.170948	5.28217e-08	3.05032e-05
cg14960238	chr17	30438610				OpenSea		0.150187	4.7514e-10	5.7428e-07
cg07336751	chr17	30465916			chr17:30469332-30469942	N_Shelf		0.148642	4.91576e-10	5.91378e-07
cg14237025	chr17	34309207	CCL16			OpenSea	TSS1500	0.143162	1.50564e-13	6.10729e-10
cg09592244	chr17	37024020			chr17:37025737-37027104	N_Shore		0.226703	1.61057e-07	7.828e-05
cg20826740	chr17	37024042			chr17:37025737-37027104	N_Shore		0.223276	3.57426e-07	0.000151918
cg14624145	chr17	37024169			chr17:37025737-37027104	N_Shore		0.220256	1.31369e-10	1.91672e-07
cg16207110	chr17	37024401			chr17:37025737-37027104	N_Shore		0.244807	3.03565e-11	5.46945e-08
cg04569429	chr17	37024625	LASP1		chr17:37025737-37027104	N_Shore	TSS1500	0.226443	5.5762e-13	1.86213e-09
cg05766251	chr17	37024760	LASP1		chr17:37025737-37027104	N_Shore	TSS1500	0.147636	5.30515e-11	8.745e-08
cg26128121	chr17	37331531	CACNB1		chr17:37331425-37331629	Island	Body	0.165324	3.41951e-12	8.49122e-09
cg26628907	chr17	38195238	MED24;MED24			OpenSea	Body;Body	0.110813	1.65926e-06	0.000533445
cg02749804	chr17	38324645	CASC3			OpenSea	Body	0.142322	4.00556e-18	8.86657e-14
cg17739917	chr17	38477572	RARA;RARA;RARA	chr17:38477236-38477236	chr17:38474197-38474980	S_Shelf	5'UTR;5'UTR;5'UTR	-0.131291	2.21456e-06	0.000676016
cg08577293	chr17	40253614	DHX58		chr17:40250272-40250591	S_Shelf	3'UTR	0.164877	1.7819e-13	6.97234e-10
cg20641095	chr17	40374347	STAT5B			OpenSea	Body	0.189782	1.371e-16	1.77029e-12
cg24071057	chr17	40873344	EZH1			OpenSea	Body	0.152848	4.93529e-15	3.64153e-11
cg02685286	chr17	40972475	BECN1		chr17:40976159-40976421	N_Shelf	Body	0.103636	5.37117e-12	1.24964e-08
cg23583920	chr17	41923945	CD300LG;CD300LG;CD300LG;CD300LG			OpenSea	TSS1500;TSS1500;TSS1500;TSS1500	0.113829	1.54029e-10	2.19307e-07
cg18941614	chr17	42287715	UBTF;UBTF;UBTF		chr17:42287692-42288392	Island	Body;Body;Body	0.150996	1.52042e-17	2.7394e-13
cg10387761	chr17	42856823	ADAM11		chr17:42856596-42856847	Island	Body	0.136376	1.18091e-12	3.54617e-09
cg11640208	chr17	42857157	ADAM11		chr17:42856596-42856847	S_Shore	3'UTR	0.141837	2.19102e-06	0.000669886
cg00348467	chr17	43222121			chr17:43221927-43222388	Island		-0.114226	3.11655e-06	0.000884953
cg10531725	chr17	45924888	SP6		chr17:45924598-45925807	Island	Body	0.146617	7.20511e-07	0.000274241
cg05166871	chr17	46233714	SKAP1;SKAP1			OpenSea	Body;Body	0.136732	5.78396e-07	0.000228628
cg01521220	chr17	46233799	MIR1203;SKAP1;SKAP1			OpenSea	Body;Body;Body	0.119979	7.21973e-07	0.000274594
cg17019616	chr17	46233967	MIR1203;SKAP1;SKAP1			OpenSea	TSS200;Body;Body	0.151183	4.57254e-07	0.000186943
cg10906729	chr17	46682390	LOC404266;LOC404266;HOXB6		chr17:46685244-46685449	N_Shelf	Body;Body;TSS200	-0.271644	5.57695e-05	0.00854069
cg18684142	chr17	46682394	LOC404266;LOC404266;HOXB6		chr17:46685244-46685449	N_Shelf	Body;Body;TSS200	-0.2295	1.9556e-05	0.00383472
cg16887182	chr17	47031789				OpenSea		0.144802	9.51746e-11	1.45724e-07
cg02365135	chr17	47091096	IGF2BP1;IGF2BP1		chr17:47091037-47091567	Island	Body;Body	0.171815	1.47845e-07	7.31436e-05
cg20966754	chr17	47091339	IGF2BP1;IGF2BP1		chr17:47091037-47091567	Island	Body;Body	0.192862	4.63249e-06	0.00122325
cg10950924	chr17	47092072	IGF2BP1;IGF2BP1		chr17:47091973-47092211	Island	Body;Body	0.192981	6.27039e-05	0.00933364
cg18128536	chr17	47092178	IGF2BP1;IGF2BP1		chr17:47091973-47092211	Island	Body;Body	0.176281	3.25859e-06	0.000916699
cg25220979	chr17	47092272	IGF2BP1;IGF2BP1		chr17:47091037-47091567	S_Shore	Body;Body	0.13262	2.46889e-05	0.004598
cg24686322	chr17	47633560			chr17:47633685-47633893	N_Shore		0.121932	3.08492e-16	3.73444e-12
cg11885433	chr17	47633686			chr17:47633685-47633893	Island		0.155078	2.33123e-19	9.50586e-15
cg06395778	chr17	48560076	RSAD1;RSAD1;RSAD1		chr17:48556004-48556509	S_Shelf	ExonBnd;Body;Body	0.111135	6.57354e-06	0.00162141
cg12788108	chr17	58499300	C17orf64		chr17:58498711-58499332	Island	TSS1500	0.168172	6.86747e-10	7.894e-07
cg00443981	chr17	58499679	C17orf64		chr17:58498711-58499332	S_Shore	TSS200	0.119565	3.74878e-10	4.66559e-07
cg12131208	chr17	58499700	C17orf64		chr17:58498711-58499332	S_Shore	TSS200	0.207528	7.16817e-12	1.60507e-08
cg04413853	chr17	58499706	C17orf64		chr17:58498711-58499332	S_Shore	TSS200	0.151119	1.61708e-10	2.28202e-07
cg21122199	chr17	58499720	C17orf64		chr17:58498711-58499332	S_Shore	TSS200	0.144596	1.4074e-09	1.44997e-06
cg17628249	chr17	58499854	C17orf64		chr17:58498711-58499332	S_Shore	TSS200	0.12883	2.78373e-08	1.76056e-05
cg02172058	chr17	58499911	C17orf64;C17orf64		chr17:58498711-58499332	S_Shore	1stExon;5'UTR	0.118945	5.80272e-09	4.7928e-06
cg00080125	chr17	59490613	C17orf82;C17orf82		chr17:59488115-59490485	S_Shore	3'UTR;1stExon	0.123651	5.58542e-12	1.2956e-08
cg27249990	chr17	61787919	STRADA;STRADA;STRADA;STRADA;STRADA;STRADA			OpenSea	Body;Body;Body;Body;Body;Body	0.130784	1.97768e-14	1.21604e-10
cg06556650	chr17	62038744	SCN4A			OpenSea	Body	-0.112662	1.38419e-11	2.77823e-08
cg26936496	chr17	62094991	ICAM2;ICAM2;ICAM2;ICAM2			OpenSea	5'UTR;5'UTR;5'UTR;5'UTR	-0.130958	3.55372e-06	0.000981197
cg24808895	chr17	62733188				OpenSea		0.115297	6.84774e-12	1.54673e-08
cg16019360	chr17	62935083				OpenSea		0.110634	7.30178e-07	0.000277034
cg19618897	chr17	65242892			chr17:65240725-65242498	S_Shore		-0.109669	9.7257e-10	1.06315e-06
cg06538599	chr17	67331387				OpenSea		0.120716	4.00858e-05	0.00667593
cg14952312	chr17	72350710	KIF19		chr17:72350346-72350711	Island	Body	0.103015	1.04685e-06	0.000370678
cg01297323	chr17	72434078	GPRC5C;GPRC5C			OpenSea	Body;Body	-0.181997	2.32375e-14	1.38486e-10
cg06300523	chr17	73168103	SUMO2;SUMO2			OpenSea	Body;Body	0.106655	3.17453e-09	2.9106e-06
cg23601515	chr17	74017805	EVPL		chr17:74017769-74018658	Island	Body	-0.101546	4.99758e-06	0.00129841
cg17172331	chr17	76081215	TNRC6C;TNRC6C			OpenSea	Body;Body	0.195518	2.02915e-12	5.4586e-09
cg05890693	chr17	76081235	TNRC6C;TNRC6C			OpenSea	Body;Body	0.12385	8.96637e-12	1.91884e-08
cg04972436	chr17	76212679	BIRC5;BIRC5;EPR1;BIRC5		chr17:76210129-76210627	S_Shelf	Body;Body;Body;Body	-0.110389	5.31163e-08	3.06417e-05
cg16777780	chr17	76862186	TIMP2			OpenSea	Body	0.100168	9.11412e-09	6.82896e-06
cg12559975	chr17	77944694	TBC1D16			OpenSea	Body	0.229023	6.25761e-08	3.50801e-05
cg06234378	chr17	78170176	CARD14;CARD14		chr17:78172176-78172402	N_Shore	Body;Body	0.201637	1.63995e-15	1.51255e-11
cg23263226	chr17	78226839	SLC26A11;SLC26A11;SLC26A11;SLC26A11			OpenSea	3'UTR;3'UTR;3'UTR;3'UTR	0.131835	4.27233e-09	3.72326e-06
cg11521079	chr17	78955599			chr17:78954993-78955381	S_Shore		0.174111	1.37183e-10	1.9903e-07
cg03710029	chr17	79265601	SLC38A10;SLC38A10		chr17:79268367-79269467	N_Shelf	Body;Body	0.112863	4.32922e-09	3.7539e-06
cg25988214	chr17	79265759	SLC38A10;SLC38A10		chr17:79268367-79269467	N_Shelf	Body;Body	0.226664	3.11929e-08	1.94266e-05
cg07466788	chr17	80194552	SLC16A3;SLC16A3;SLC16A3		chr17:80194424-80194777	Island	Body;Body;Body	0.107708	7.70181e-09	5.97892e-06
cg15437741	chr17	80194576	SLC16A3;SLC16A3;SLC16A3		chr17:80194424-80194777	Island	Body;Body;Body	0.103399	6.81953e-08	3.76044e-05
cg04147593	chr17	80196719	SLC16A3;SLC16A3;SLC16A3		chr17:80194424-80194777	S_Shore	Body;Body;Body	-0.109905	5.11473e-08	2.97048e-05
cg23664708	chr17	80196903	SLC16A3;SLC16A3;SLC16A3		chr17:80195043-80195866	S_Shore	3'UTR;3'UTR;3'UTR	-0.126027	2.19862e-10	2.97792e-07
cg14728380	chr17	80280330	SECTM1		chr17:80278861-80279563	S_Shore	Body	0.114752	8.23746e-07	0.000306089
cg21525032	chr17	80372493	C17orf101;C17orf101		chr17:80373276-80373490	N_Shore	Body;Body	0.156892	7.95367e-09	6.11955e-06
cg22455720	chr17	80725109	TBCD			OpenSea	Body	0.175743	3.5932e-15	2.84064e-11
cg00628277	chr17	80875739	TBCD			OpenSea	Body	0.151747	2.58881e-09	2.45193e-06
cg26176141	chr17	80875746	TBCD			OpenSea	Body	0.18074	8.60604e-12	1.85209e-08
cg07888957	chr17	80875788	TBCD			OpenSea	Body	0.114437	3.85675e-14	2.10423e-10
cg11106156	chr18	413337	COLEC12			OpenSea	Body	-0.152206	1.7517e-07	8.34127e-05
cg08009642	chr18	2337880				OpenSea		0.109462	1.51017e-06	0.000495973
cg25439807	chr18	3771151	DLGAP1;DLGAP1		chr18:3771354-3771571	N_Shore	Body;Body	0.165415	5.52862e-05	0.0084868
cg23999839	chr18	8982694				OpenSea		0.116141	5.55761e-08	3.17066e-05
cg17420142	chr18	32702783	MAPRE2;MAPRE2;MAPRE2;MAPRE2;MAPRE2			OpenSea	Body;Body;Body;Body;Body	0.102089	7.95631e-06	0.00187645
cg20357875	chr18	42792737	SLC14A2			OpenSea	TSS1500	0.110827	6.99433e-06	0.00169976
cg00532474	chr18	43652594	PSTPIP2		chr18:43651796-43652455	S_Shore	TSS1500	0.167534	1.05503e-07	5.47479e-05
cg24189366	chr18	45972209				OpenSea		0.102207	1.96287e-10	2.70112e-07
cg01841825	chr18	50430247	DCC			OpenSea	Body	0.102763	4.04996e-05	0.00673314
cg20009973	chr18	55626717				OpenSea		0.122831	6.86864e-09	5.49171e-06
cg02304767	chr18	60470051	PHLPP1			OpenSea	Body	0.110698	2.53604e-07	0.000114099
cg23959749	chr18	61007310	KDSR			OpenSea	Body	0.197417	1.19908e-18	3.3178e-14
cg19893409	chr18	61009665	KDSR			OpenSea	Body	0.130685	1.57043e-07	7.66174e-05
cg02870946	chr18	77289084	NFATC1;NFATC1;NFATC1;NFATC1		chr18:77289018-77289464	Island	3'UTR;3'UTR;3'UTR;3'UTR	0.10444	2.55653e-05	0.00473051
cg09235562	chr19	384251			chr19:384250-384464	Island		0.186073	1.27428e-06	0.000432053
cg16010433	chr19	588603	HCN2		chr19:588250-588622	Island	TSS1500	0.113307	4.8239e-09	4.12746e-06
cg02468728	chr19	611107	HCN2		chr19:611291-611579	N_Shore	Body	0.163383	9.86927e-06	0.00223442
cg15065854	chr19	861829	CFD		chr19:860517-862123	Island	Body	-0.131444	4.61178e-08	2.72123e-05
cg25527770	chr19	1444892			chr19:1444918-1447214	N_Shore		0.14948	2.22553e-09	2.1499e-06
cg08620751	chr19	1851750			chr19:1851578-1852203	Island		0.122573	3.35209e-09	3.0198e-06
cg13382072	chr19	1851882			chr19:1851578-1852203	Island		0.154151	1.09234e-09	1.17378e-06
cg11434705	chr19	1851995			chr19:1851578-1852203	Island		0.157057	4.58359e-05	0.00737207
cg22440155	chr19	2664262	GNG7	chr19:2664236-2664236		OpenSea	5'UTR	0.101135	1.69228e-07	8.12323e-05
cg19761803	chr19	3104367	GNA11			OpenSea	Body	0.131783	5.41871e-09	4.54836e-06
cg17223846	chr19	3480363	C19orf77		chr19:3481782-3482048	N_Shore	Body	-0.140597	5.23509e-06	0.00134613
cg15148078	chr19	3480561	C19orf77		chr19:3481782-3482048	N_Shore	TSS200	-0.107803	5.84353e-05	0.00886135
cg22105158	chr19	3480672	C19orf77		chr19:3481782-3482048	N_Shore	TSS200	-0.114767	1.68795e-05	0.00343939
cg01301992	chr19	4285049	SHD			OpenSea	Body	-0.106296	2.54939e-06	0.000758209
cg14699734	chr19	5806164			chr19:5803734-5806023	S_Shore		0.122403	1.22268e-07	6.19131e-05
cg09176309	chr19	6022308	RFX2;RFX2		chr19:6024734-6024988	N_Shelf	Body;Body	0.221209	3.35661e-15	2.7374e-11
cg26757711	chr19	6022589	RFX2;RFX2		chr19:6024734-6024988	N_Shelf	Body;Body	0.104615	6.63809e-12	1.5126e-08
cg17667195	chr19	6161257	ACSBG2;ACSBG2;ACSBG2;ACSBG2;ACSBG2			OpenSea	5'UTR;Body;Body;Body;Body	-0.163573	6.99219e-07	0.000267515
cg17100943	chr19	6459300	SLC25A23		chr19:6459235-6460651	Island	Body	0.14836	2.43535e-07	0.000110338
cg24699296	chr19	7747220	TRAPPC5;TRAPPC5;TRAPPC5		chr19:7745490-7747714	Island	Body;Body;Body	0.19156	6.98088e-10	8.01248e-07
cg23850205	chr19	7967913	MAP2K7		chr19:7968325-7969421	N_Shore	TSS1500	-0.14587	2.66e-05	0.00487423
cg25858652	chr19	8082879				OpenSea		0.228675	5.08188e-10	6.04789e-07
cg22568423	chr19	8590567	MYO1F		chr19:8591294-8591842	N_Shore	Body	-0.252074	5.5617e-11	9.12907e-08
cg22987448	chr19	8591364	MYO1F		chr19:8591294-8591842	Island	Body	-0.267704	3.25518e-09	2.967e-06
cg05905531	chr19	8591721	MYO1F		chr19:8591294-8591842	Island	Body	-0.131056	1.41804e-08	9.8708e-06
cg08283130	chr19	8591776	MYO1F		chr19:8591294-8591842	Island	Body	-0.235372	5.11368e-09	4.33445e-06
cg19474047	chr19	10207448	ANGPTL6		chr19:10206624-10207351	S_Shore	5'UTR	-0.110004	1.57288e-05	0.00325478
cg24118856	chr19	10223710	PPAN-P2RY11;P2RY11		chr19:10224442-10225138	N_Shore	Body;Body	0.180681	2.40038e-06	0.000722489
cg07769588	chr19	10655622	ATG4D		chr19:10654228-10655042	S_Shore	Body	-0.110662	1.65228e-12	4.6213e-09
cg01887846	chr19	10655644	ATG4D;ATG4D;ATG4D;ATG4D;ATG4D;ATG4D;ATG4D;ATG4D		chr19:10654228-10655042	S_Shore	Body;Body;Body;Body;ExonBnd;ExonBnd;ExonBnd;ExonBnd	-0.103618	2.56353e-11	4.75141e-08
cg10819350	chr19	10655686	ATG4D		chr19:10654228-10655042	S_Shore	Body	-0.100776	1.26258e-09	1.32366e-06
cg08483713	chr19	11241669	LDLR;LDLR;LDLR;LDLR;LDLR			OpenSea	Body;Body;Body;Body;Body	0.110181	1.51419e-06	0.000497084
cg16440532	chr19	12313408	LOC100289333			OpenSea	Body	0.173865	1.72995e-11	3.38454e-08
cg12685962	chr19	13144918	NFIX;NFIX;NFIX			OpenSea	Body;Body;Body	0.126493	1.02829e-07	5.36502e-05
cg09906922	chr19	14203252	PRKACA;PRKACA			OpenSea	3'UTR;3'UTR	0.105166	3.97896e-05	0.0066423
cg04164838	chr19	14591148	GIPC1;GIPC1;GIPC1;GIPC1;GIPC1;GIPC1		chr19:14591032-14591308	Island	Body;Body;Body;Body;Body;Body	0.138348	5.28369e-08	3.05032e-05
cg10064322	chr19	14591203	GIPC1;GIPC1;GIPC1;GIPC1;GIPC1;GIPC1		chr19:14591032-14591308	Island	Body;Body;Body;Body;Body;Body	0.159146	1.82686e-15	1.66513e-11
cg06893491	chr19	14675165	TECR		chr19:14676201-14676542	N_Shore	Body	-0.107302	4.99488e-08	2.90742e-05
cg00615271	chr19	14799963	ZNF333;ZNF333		chr19:14800835-14801167	N_Shore	TSS1500;TSS1500	-0.135002	2.48361e-06	0.000742351
cg24173246	chr19	14897226				OpenSea		0.146081	1.40053e-10	2.0206e-07
cg07408456	chr19	15590532	PGLYRP2			OpenSea	TSS1500	0.14196	1.72506e-08	1.16826e-05
cg06670742	chr19	16528864	EPS15L1		chr19:16528758-16529029	Island	Body	0.129493	6.0271e-15	4.24498e-11
cg24780883	chr19	17566941	NXNL1		chr19:17566532-17566778	S_Shore	Body	-0.102396	1.96817e-07	9.23796e-05
cg02639359	chr19	17862017	FCHO1;FCHO1;FCHO1;FCHO1		chr19:17858371-17858891	S_Shelf	5'UTR;TSS1500;5'UTR;TSS1500	-0.123544	3.1918e-10	4.06909e-07
cg08358907	chr19	17877508	FCHO1;FCHO1;FCHO1;FCHO1		chr19:17877468-17877777	Island	Body;Body;Body;Body	0.27355	2.86137e-14	1.65436e-10
cg06336535	chr19	17877528	FCHO1;FCHO1;FCHO1;FCHO1		chr19:17877468-17877777	Island	Body;Body;Body;Body	0.333992	1.99163e-18	4.97746e-14
cg21526019	chr19	17877577	FCHO1;FCHO1;FCHO1;FCHO1		chr19:17877468-17877777	Island	Body;Body;Body;Body	0.238452	3.49366e-16	4.10107e-12
cg15822394	chr19	17877733	FCHO1;FCHO1;FCHO1;FCHO1		chr19:17877468-17877777	Island	Body;Body;Body;Body	0.303856	4.67313e-19	1.57413e-14
cg09956442	chr19	18133156		chr19:18133045-18133045		OpenSea		-0.166438	5.80228e-18	1.18743e-13
cg21290814	chr19	18793853	CRTC1;CRTC1		chr19:18794191-18794819	N_Shore	TSS1500;TSS1500	-0.111041	2.70681e-11	4.98123e-08
cg25612391	chr19	19216451	SLC25A42			OpenSea	Body	-0.216775	5.32934e-09	4.49109e-06
cg04661001	chr19	19217217	SLC25A42		chr19:19221196-19221575	N_Shelf	Body	-0.148779	1.39147e-09	1.43738e-06
cg01768056	chr19	19477670				OpenSea		0.134429	5.65811e-10	6.59747e-07
cg13551269	chr19	19977733	ZNF253	chr19:19977247-19977247		OpenSea	Body	0.155099	5.06541e-07	0.00020429
cg08025679	chr19	30157311	PLEKHF1	chr19:30157267-30157267	chr19:30156038-30156795	S_Shore	5'UTR	-0.102803	4.46914e-06	0.00118729
cg01469409	chr19	35911466				OpenSea		0.135335	3.21951e-06	0.000907682
cg11395414	chr19	39443284	FBXO17;FBXO17;FBXO17		chr19:39440404-39441011	S_Shelf	5'UTR;1stExon;5'UTR	0.184389	9.12531e-09	6.83059e-06
cg03531326	chr19	39443344	FBXO17;FBXO17		chr19:39440404-39441011	S_Shelf	5'UTR;TSS200	0.109699	1.17169e-09	1.24256e-06
cg08844745	chr19	39467435	FBXO17;FBXO17		chr19:39465846-39466403	S_Shore	TSS1500;TSS1500	0.123189	4.4335e-07	0.00018222
cg04503240	chr19	40671503				OpenSea		0.161246	8.35421e-11	1.30492e-07
cg14741691	chr19	40855329	PLD3;PLD3;C19orf47		chr19:40854180-40854733	S_Shore	5'UTR;5'UTR;TSS1500	-0.135279	1.37651e-06	0.000460072
cg04532551	chr19	40855352	C19orf47;C19orf47;C19orf47;PLD3;PLD3		chr19:40854180-40854733	S_Shore	TSS1500;TSS1500;TSS1500;5'UTR;5'UTR	-0.126741	1.1371e-05	0.00249002
cg22030032	chr19	41312792	EGLN2;EGLN2		chr19:41316543-41317318	N_Shelf	Body;Body	0.10917	5.08873e-08	2.9576e-05
cg16867568	chr19	42471655	ATP1A3;ATP1A3;ATP1A3			OpenSea	Body;Body;Body	0.101953	3.25728e-05	0.00569269
cg26064959	chr19	42783801	CIC		chr19:42784074-42785542	N_Shore	Body	0.106564	3.85779e-11	6.67146e-08
cg14881601	chr19	42905440			chr19:42905723-42906350	N_Shore		0.102471	2.59593e-11	4.79999e-08
cg20716515	chr19	44172263	PLAUR;PLAUR;PLAUR		chr19:44172916-44173252	N_Shore	Body;Body;Body	-0.134401	5.43849e-07	0.000216186
cg26960896	chr19	44270892	KCNN4			OpenSea	3'UTR	0.153902	5.39355e-08	3.10218e-05
cg17786281	chr19	45228524		chr19:45228436-45228436		OpenSea		0.109092	6.16537e-07	0.000241199
cg10762466	chr19	45347693			chr19:45347846-45348229	N_Shore		0.116945	3.97179e-13	1.37988e-09
cg01405662	chr19	45690985				OpenSea		0.166619	7.32547e-17	1.01346e-12
cg18064256	chr19	45905621	PPP1R13L;PPP1R13L		chr19:45908140-45908466	N_Shelf	5'UTR;5'UTR	0.100316	3.43402e-10	4.31899e-07
cg08243728	chr19	45905890	PPP1R13L;PPP1R13L	chr19:45905744-45905744	chr19:45908140-45908466	N_Shelf	5'UTR;5'UTR	0.12583	4.62513e-08	2.72495e-05
cg07317468	chr19	46061852	OPA3;OPA3			OpenSea	Body;Body	0.109048	3.04588e-13	1.09758e-09
cg06381803	chr19	46119475	EML2		chr19:46119454-46119815	Island	Body	-0.127296	6.87128e-06	0.00167617
cg21570209	chr19	46367987	FOXA3;SYMPK		chr19:46366202-46366605	S_Shore	Body;TSS1500	0.230924	6.2663e-07	0.000244574
cg18235690	chr19	46386962	IRF2BP1;IRF2BP1		chr19:46387327-46389578	N_Shore	3'UTR;1stExon	0.167109	2.66476e-14	1.55227e-10
cg13741406	chr19	47207882	PRKD2;PRKD2;PRKD2;PRKD2		chr19:47207568-47207844	S_Shore	Body;Body;Body;Body	0.14127	4.05278e-16	4.67694e-12
cg05161243	chr19	47257181	FKRP;FKRP		chr19:47258809-47260224	N_Shore	5'UTR;5'UTR	0.21379	3.32803e-14	1.8684e-10
cg12237140	chr19	47988486	KPTN		chr19:47987329-47987622	S_Shore	TSS1500	-0.113503	8.46032e-08	4.5246e-05
cg10207536	chr19	47988490	NAPA-AS1;KPTN;KPTN;KPTN		chr19:47987329-47987622	S_Shore	Body;TSS1500;TSS1500;TSS1500	-0.147203	4.93054e-10	5.92236e-07
cg19327213	chr19	47988783	KPTN		chr19:47987329-47987622	S_Shore	TSS1500	-0.103555	3.61534e-07	0.000153059
cg24654681	chr19	48269218				OpenSea		0.181677	5.78758e-14	2.87431e-10
cg08062407	chr19	48291892				OpenSea		0.134918	1.20882e-09	1.27593e-06
cg12474981	chr19	48751505	CARD8;CARD8;CARD8;CARD8;CARD8;CARD8;CARD8			OpenSea	5'UTR;5'UTR;5'UTR;Body;Body;5'UTR;5'UTR	-0.207933	1.18531e-06	0.000409646
cg26931208	chr19	49244592	IZUMO1;RASIP1		chr19:49242018-49242962	S_Shore	Body;TSS1500	-0.109416	6.19988e-06	0.00154548
cg25261547	chr19	49363369	PLEKHA4;PLEKHA4			OpenSea	Body;Body	-0.163655	4.75139e-06	0.00124784
cg06369349	chr19	49503178	RUVBL2			OpenSea	Body	0.131861	3.22866e-07	0.000139354
cg01659339	chr19	49648941	PPFIA3;PPFIA3		chr19:49652212-49654260	N_Shelf	Body;Body	0.116746	7.09718e-12	1.59378e-08
cg03716852	chr19	49669281	TRPM4		chr19:49669275-49669552	Island	Body	0.248078	2.51535e-12	6.5615e-09
cg17583504	chr19	49669542	TRPM4		chr19:49669275-49669552	Island	Body	0.133268	1.20726e-06	0.000415514
cg23493133	chr19	50056114			chr19:50058876-50059257	N_Shelf		-0.264469	2.91713e-15	2.43015e-11
cg12149986	chr19	50059027	NOSIP		chr19:50058876-50059257	Island	Body	-0.114371	2.89609e-06	0.000838467
cg22148138	chr19	50175651	BCL2L12;BCL2L12		chr19:50173380-50173753	S_Shore	Body;Body	0.169905	1.81109e-08	1.22118e-05
cg09854642	chr19	50487069	VRK3;VRK3;VRK3			OpenSea	Body;Body;Body	0.147097	7.9847e-13	2.56686e-09
cg04139465	chr19	51020297	LRRC4B		chr19:51020296-51022796	Island	3'UTR	0.150839	2.77349e-06	0.000811156
cg13261133	chr19	51373741				OpenSea		-0.142205	2.24381e-05	0.00427438
cg26703182	chr19	51601884	CTU1		chr19:51601822-51602260	Island	Body	0.140325	2.6726e-11	4.92998e-08
cg27500647	chr19	51602230	CTU1		chr19:51601822-51602260	Island	Body	0.241861	1.84645e-13	7.11709e-10
cg01718065	chr19	51774429			chr19:51774428-51774694	Island		-0.100513	2.98037e-06	0.00085565
cg09440208	chr19	52333579		chr19:52333546-52333546		OpenSea		-0.129548	7.91502e-06	0.00186956
cg15209676	chr19	53169103	ZNF83;ZNF83;ZNF83;ZNF83;ZNF83			OpenSea	5'UTR;5'UTR;5'UTR;5'UTR;5'UTR	0.134892	5.39459e-07	0.000214661
cg20314442	chr19	54356384				OpenSea		0.116428	1.33509e-05	0.0028393
cg20034834	chr19	54808568				OpenSea		0.130991	8.93168e-08	4.74924e-05
cg07608565	chr19	55595022	EPS8L1;EPS8L1		chr19:55594784-55595086	Island	Body;Body	0.205708	3.91571e-06	0.00106591
cg09332180	chr19	55661387	TNNT1;TNNT1;TNNT1;TNNT1			OpenSea	TSS1500;TSS1500;TSS1500;TSS1500	0.112206	1.58303e-05	0.00326804
cg03015952	chr19	55987366	ZNF628		chr19:55987544-55988171	N_Shore	TSS1500	-0.104929	1.30322e-06	0.00044038
cg07357091	chr19	56048536	SBK2		chr19:56047403-56047668	S_Shore	TSS200	0.125297	2.01967e-05	0.00392657
cg04358463	chr19	56215104			chr19:56215229-56215576	N_Shore		-0.130992	4.33459e-05	0.0070729
cg23358629	chr19	58398951	ZNF814	chr19:58398826-58398826	chr19:58399945-58400276	N_Shore	Body	0.162164	1.43617e-12	4.15174e-09
cg22299467	chr19	58399865	ZNF814		chr19:58399945-58400276	N_Shore	Body	0.126664	2.04517e-08	1.36125e-05
cg22745354	chr2	928720				OpenSea		0.104983	1.70646e-05	0.00346741
cg11691429	chr2	947634	SNTG2		chr2:945686-946774	S_Shore	Body	0.12421	2.33305e-05	0.00440537
cg08551475	chr2	1136321	SNTG2			OpenSea	Body	0.115378	3.97408e-06	0.00107767
cg22332365	chr2	1549789				OpenSea		0.108338	1.10713e-07	5.69177e-05
cg05920553	chr2	2702574				OpenSea		0.101422	1.71454e-06	0.000547316
cg23331411	chr2	7154759	RNF144A			OpenSea	Body	0.164282	1.93224e-11	3.73316e-08
cg11659942	chr2	8833764				OpenSea		0.153593	2.50885e-10	3.30566e-07
cg06691005	chr2	9910625				OpenSea		0.104085	4.73737e-09	4.06003e-06
cg09155994	chr2	10973007	PDIA6;PDIA6;PDIA6			OpenSea	TSS1500;TSS1500;Body	0.156467	1.42974e-13	5.82994e-10
cg08936063	chr2	11272728	FLJ33534;C2orf50			OpenSea	TSS1500;TSS1500	0.100057	1.28817e-11	2.62633e-08
cg10084068	chr2	11823640	LPIN1			OpenSea	Body	0.117119	2.82078e-08	1.77819e-05
cg21871708	chr2	15717250				OpenSea		0.17655	1.74321e-18	4.54951e-14
cg07712663	chr2	16789846	FAM49A			OpenSea	5'UTR	0.159191	3.25433e-13	1.15655e-09
cg22161562	chr2	25198596			chr2:25194140-25195214	S_Shelf		0.12745	5.93745e-08	3.35524e-05
cg08493294	chr2	25500416	DNMT3A;DNMT3A	chr2:25499637-25499637	chr2:25499763-25500429	Island	Body;Body	0.119019	3.89344e-14	2.1094e-10
cg06621861	chr2	25887689	DTNB;DTNB;DTNB;DTNB;DTNB			OpenSea	5'UTR;5'UTR;5'UTR;5'UTR;5'UTR	0.199157	1.14747e-10	1.69915e-07
cg05029532	chr2	27301597	EMILIN1;EMILIN1		chr2:27305312-27305612	N_Shelf	5'UTR;1stExon	0.106464	3.72857e-05	0.00632517
cg20516209	chr2	27301943	EMILIN1		chr2:27305312-27305612	N_Shelf	1stExon	0.116791	1.71856e-05	0.0034873
cg23635560	chr2	27473369				OpenSea		0.139046	1.2404e-14	8.19125e-11
cg21892242	chr2	27977266				OpenSea		0.209123	2.36693e-18	5.73055e-14
cg19743666	chr2	30371484	YPEL5;YPEL5;YPEL5;YPEL5		chr2:30369311-30370921	S_Shore	5'UTR;5'UTR;5'UTR;5'UTR	-0.128101	3.75469e-05	0.00635694
cg15653855	chr2	38735761				OpenSea		0.108258	7.36625e-07	0.000278827
cg14711298	chr2	40065186				OpenSea		-0.141806	2.50525e-12	6.55723e-09
cg19772092	chr2	45177632			chr2:45179364-45180394	N_Shore		-0.12356	2.5758e-08	1.65335e-05
cg18556455	chr2	45178474			chr2:45179364-45180394	N_Shore		-0.211691	2.71933e-12	7.02265e-09
cg18045195	chr2	45178950			chr2:45179364-45180394	N_Shore		-0.227771	3.45644e-14	1.92652e-10
cg24573743	chr2	71211981	ANKRD53;ANKRD53			OpenSea	3'UTR;Body	0.143708	2.65138e-05	0.00486305
cg27412899	chr2	71327855				OpenSea		-0.10028	4.94804e-10	5.93008e-07
cg01385412	chr2	74054322			chr2:74055941-74056320	N_Shore		0.111295	1.76602e-07	8.38762e-05
cg17176609	chr2	74135217	ACTG2			OpenSea	Body	0.122107	7.16732e-07	0.000273271
cg19147129	chr2	74230310			chr2:74229477-74229996	S_Shore		0.141506	4.6357e-06	0.00122368
cg00610692	chr2	74668072	RTKN;RTKN;RTKN		chr2:74667593-74669403	Island	Body;TSS1500;TSS1500	-0.114139	6.14879e-11	9.86287e-08
cg09692695	chr2	74668286	RTKN;RTKN;RTKN		chr2:74667593-74669403	Island	Body;TSS1500;TSS1500	-0.129528	4.08706e-12	9.96136e-09
cg14481208	chr2	74669375	RTKN		chr2:74667593-74669403	Island	TSS1500	-0.122992	2.45168e-06	0.00073479
cg25573114	chr2	74669573	RTKN		chr2:74667593-74669403	S_Shore	TSS1500	-0.109353	8.78927e-06	0.00203841
cg19700376	chr2	74875760	M1AP;M1AP;M1AP		chr2:74875128-74875562	S_Shore	TSS1500;TSS1500;TSS1500	-0.126253	2.76559e-11	5.05339e-08
cg23051299	chr2	75938289	C2orf3		chr2:75937657-75938139	S_Shore	TSS200	-0.107852	8.94143e-07	0.000326809
cg01044662	chr2	75938360	C2orf3		chr2:75937657-75938139	S_Shore	TSS1500	-0.111142	1.82694e-08	1.2308e-05
cg23725986	chr2	75938438	C2orf3		chr2:75937657-75938139	S_Shore	TSS1500	-0.134619	1.14822e-06	0.000399453
cg17736982	chr2	80472009	CTNNA2;CTNNA2;CTNNA2;CTNNA2			OpenSea	Body;Body;Body;Body	0.107269	2.49917e-05	0.00464768
cg00535218	chr2	85470887	TCF7L1			OpenSea	Body	0.142471	4.62889e-13	1.58683e-09
cg14395603	chr2	85779551	GGCX;GGCX;GGCX;GGCX			OpenSea	ExonBnd;ExonBnd;Body;Body	0.121211	1.14085e-12	3.47981e-09
cg03171300	chr2	86307199	POLR1A	chr2:86307060-86307060		OpenSea	Body	0.151957	2.04067e-08	1.35942e-05
cg13453175	chr2	88971688				OpenSea		0.103177	3.71028e-06	0.00101924
cg10216414	chr2	101868516	C2orf29		chr2:101869023-101869876	N_Shore	TSS1500	-0.110412	2.61055e-08	1.66737e-05
cg00652772	chr2	102867420			chr2:102867093-102867827	Island		0.120552	1.95762e-06	0.000611312
cg22365240	chr2	105374995				OpenSea		0.112059	6.13441e-08	3.44893e-05
cg27273675	chr2	105911437	TGFBRAP1;TGFBRAP1			OpenSea	Body;Body	0.13832	2.08679e-16	2.60764e-12
cg07500448	chr2	108786735	LINC01594			OpenSea	Body	0.158521	4.72874e-13	1.61391e-09
cg09675769	chr2	111977123		chr2:111976914-111976914	chr2:111980804-111981163	N_Shelf		0.106717	5.90661e-05	0.0089273
cg04324615	chr2	112939119	FBLN7;FBLN7		chr2:112939287-112939563	N_Shore	Body;Body	0.108234	5.15912e-05	0.0080585
cg23337647	chr2	114359736	MGC13005;MGC13005			OpenSea	TSS1500;Body	-0.222107	9.23409e-10	1.02417e-06
cg24923516	chr2	127955156	CYP27C1			OpenSea	Body	0.149158	1.39487e-07	6.95861e-05
cg09265623	chr2	127975729		chr2:127975624-127975624	chr2:127976389-127977667	N_Shore		0.205176	4.57862e-11	7.74514e-08
cg08425187	chr2	128173432			chr2:128173475-128173793	N_Shore		0.163936	6.10631e-11	9.81504e-08
cg23217025	chr2	128173482		chr2:128173465-128173465	chr2:128173475-128173793	Island		0.124957	4.79269e-13	1.62856e-09
cg11862874	chr2	128936952	UGGT1;UGGT1			OpenSea	Body;Body	0.232631	1.11613e-18	3.20266e-14
cg04652525	chr2	130643449				OpenSea		0.133209	1.41923e-10	2.03619e-07
cg26153054	chr2	132152814			chr2:132152766-132153044	Island		-0.16538	1.14763e-05	0.0025067
cg23687098	chr2	132152878			chr2:132152766-132153044	Island		-0.110273	1.02344e-06	0.000364222
cg08719380	chr2	152830505	CACNB4;CACNB4;CACNB4;CACNB4			OpenSea	Body;Body;Body;TSS200	0.121537	1.35013e-07	6.75822e-05
cg11025974	chr2	152830521	CACNB4;CACNB4;CACNB4;CACNB4			OpenSea	Body;Body;Body;TSS200	0.124754	5.11912e-09	4.33445e-06
cg21376136	chr2	152830572	CACNB4;CACNB4;CACNB4;CACNB4			OpenSea	Body;Body;Body;TSS200	0.191303	1.37044e-08	9.59987e-06
cg06686709	chr2	152830614	CACNB4;CACNB4;CACNB4;CACNB4			OpenSea	Body;Body;Body;TSS200	0.109739	3.36753e-09	3.03019e-06
cg27664689	chr2	152830665	CACNB4;CACNB4;CACNB4;CACNB4			OpenSea	Body;Body;Body;TSS200	0.161769	3.89018e-09	3.421e-06
cg26524748	chr2	157621435				OpenSea		-0.146833	1.7269e-05	0.0034993
cg00082295	chr2	160966307	ITGB6;ITGB6;ITGB6;ITGB6;ITGB6;ITGB6;ITGB6			OpenSea	Body;Body;Body;Body;Body;Body;Body	0.116893	6.38777e-08	3.57064e-05
cg13546658	chr2	162164472	PSMD14		chr2:162164675-162165248	N_Shore	TSS1500	-0.131849	4.27428e-05	0.0069966
cg10755878	chr2	167466717				OpenSea		0.116954	4.01115e-05	0.00667876
cg13626815	chr2	171092543	MYO3B;MYO3B;MYO3B;MYO3B;MYO3B			OpenSea	Body;Body;Body;Body;Body	0.115387	3.50893e-08	2.14058e-05
cg05456250	chr2	172560332	DYNC1I2;DYNC1I2;DYNC1I2;DYNC1I2;DYNC1I2;DYNC1I2;DYNC1I2			OpenSea	Body;Body;Body;Body;Body;Body;Body	0.109839	1.87654e-09	1.85427e-06
cg21443573	chr2	173678185	RAPGEF4			OpenSea	Body	0.151993	7.71186e-08	4.18693e-05
cg15134438	chr2	175854938	CHN1;CHN1;CHN1			OpenSea	Body;Body;Body	0.203177	2.12107e-07	9.77571e-05
cg08576800	chr2	191142262	HIBCH;HIBCH			OpenSea	Body;Body	0.1144	1.65278e-06	0.000531984
cg12394215	chr2	191531751	NAB1			OpenSea	Body	0.103576	6.61623e-05	0.00969714
cg18217640	chr2	192494048				OpenSea		-0.139265	7.0784e-07	0.000270146
cg12903001	chr2	201346210	SPATS2L;SPATS2L;SPATS2L;SPATS2L			OpenSea	3'UTR;3'UTR;3'UTR;3'UTR	0.104657	2.17689e-09	2.11082e-06
cg27476149	chr2	208927011				OpenSea		0.141708	2.7957e-10	3.65255e-07
cg05646885	chr2	213728059				OpenSea		-0.130384	2.36538e-09	2.26243e-06
cg07181395	chr2	218655229				OpenSea		0.138329	1.59904e-09	1.60659e-06
cg01712671	chr2	218938889	RUFY4			OpenSea	Body	0.125959	1.96201e-09	1.92901e-06
cg25903497	chr2	219157103	PNKD;TMBIM1		chr2:219156977-219157380	Island	Body;5'UTR	-0.127148	1.63854e-07	7.92916e-05
cg04067066	chr2	219756890	WNT10A		chr2:219757458-219758001	N_Shore	Body	0.10148	1.38362e-09	1.43694e-06
cg11373252	chr2	219938304				OpenSea		0.125811	2.82025e-08	1.77819e-05
cg01072786	chr2	220107847	GLB1L		chr2:220107844-220108348	Island	Body	-0.122597	3.39357e-07	0.00014566
cg11841522	chr2	220348592	SPEG		chr2:220348955-220349784	N_Shore	Body	0.110006	1.52139e-11	3.03006e-08
cg10695376	chr2	220862056				OpenSea		0.102073	6.7574e-12	1.53078e-08
cg19653382	chr2	223478640	FARSB;FARSB;FARSB;FARSB			OpenSea	ExonBnd;ExonBnd;Body;Body	0.13408	7.28341e-09	5.76888e-06
cg16780632	chr2	226219219				OpenSea		0.100953	6.28489e-05	0.00934409
cg11149952	chr2	230717449	TRIP12;TRIP12;TRIP12;TRIP12			OpenSea	Body;Body;Body;Body	-0.10803	6.05236e-05	0.00909612
cg09972569	chr2	231712971			chr2:231712775-231712982	Island		0.167095	2.9054e-07	0.000128041
cg02074116	chr2	231712981			chr2:231712775-231712982	Island		0.137417	2.63309e-06	0.000778092
cg07904687	chr2	232665443	COPS7B;COPS7B;COPS7B;COPS7B;COPS7B;COPS7B			OpenSea	Body;Body;Body;Body;Body;Body	0.10874	2.5517e-12	6.63398e-09
cg08349425	chr2	233157832	DIS3L2;DIS3L2;DIS3L2;DIS3L2			OpenSea	Body;Body;Body;Body	-0.102379	6.7327e-12	1.52966e-08
cg27024844	chr2	235859641	SH3BP4		chr2:235860117-235861716	N_Shore	TSS1500	0.129991	7.79658e-11	1.22028e-07
cg12214003	chr2	235859792	SH3BP4		chr2:235860117-235861716	N_Shore	TSS1500	0.129211	2.33554e-10	3.10903e-07
cg15713593	chr2	239266230	TRAF3IP1;TRAF3IP1			OpenSea	Body;Body	0.10888	5.17898e-08	2.99881e-05
cg09123507	chr20	2668712				OpenSea		0.108157	2.47975e-06	0.000742056
cg12006119	chr20	3199158	ITPA;ITPA;ITPA;ITPA;ITPA;ITPA;ITPA;ITPA;ITPA;ITPA;ITPA;ITPA			OpenSea	ExonBnd;ExonBnd;ExonBnd;ExonBnd;ExonBnd;ExonBnd;Body;Body;Body;Body;Body;Body	0.238835	8.71584e-21	7.50287e-16
cg14603657	chr20	3730445	HSPA12B;HSPA12B		chr20:3730324-3731081	Island	Body;Body	0.246054	2.12336e-19	9.50586e-15
cg17361896	chr20	3730680	HSPA12B		chr20:3730324-3731081	Island	Body	0.273115	2.0507e-19	9.50586e-15
cg15166036	chr20	3731006	HSPA12B;HSPA12B		chr20:3730324-3731081	Island	Body;Body	0.101841	2.95643e-07	0.00012957
cg21272037	chr20	6920873				OpenSea		0.122783	7.50122e-09	5.8881e-06
cg00888479	chr20	19193824	SLC24A3		chr20:19192459-19193902	Island	Body	0.122046	1.24759e-14	8.19125e-11
cg20244340	chr20	19193989	SLC24A3		chr20:19192459-19193902	S_Shore	Body	0.193873	5.24569e-17	7.66808e-13
cg06421013	chr20	19194143	SLC24A3		chr20:19192459-19193902	S_Shore	Body	0.126638	8.45662e-10	9.49529e-07
cg16049537	chr20	19765838				OpenSea		0.100743	1.67069e-07	8.04798e-05
cg02747442	chr20	22384431	LOC284788;LOC284788			OpenSea	Body;Body	0.144485	5.64266e-09	4.69564e-06
cg24496847	chr20	31045114	C20orf112		chr20:31043940-31044141	S_Shore	Body	0.351168	8.78734e-24	3.40399e-18
cg20457580	chr20	31045326	NOL4L;NOL4L	chr20:31045263-31045263	chr20:31043940-31044141	S_Shore	Body;Body	0.273655	2.38364e-22	2.93207e-17
cg24403338	chr20	31366437	DNMT3B;DNMT3B;DNMT3B;DNMT3B			OpenSea	5'UTR;5'UTR;TSS1500;5'UTR	0.156924	1.66295e-10	2.33824e-07
cg17475857	chr20	31366466	DNMT3B;DNMT3B;DNMT3B;DNMT3B			OpenSea	5'UTR;5'UTR;TSS1500;5'UTR	0.127572	7.99209e-10	9.07493e-07
cg00300969	chr20	31366486	DNMT3B;DNMT3B;DNMT3B;DNMT3B			OpenSea	5'UTR;5'UTR;TSS1500;5'UTR	0.141512	8.09388e-09	6.20249e-06
cg13876220	chr20	32004038	SNTA1			OpenSea	Body	0.108045	8.98021e-07	0.00032787
cg21623248	chr20	32521386				OpenSea		0.166805	8.6532e-20	5.15696e-15
cg07920076	chr20	35224478	TGIF2-C20orf24			OpenSea	Body	-0.128417	1.35034e-07	6.75822e-05
cg21602826	chr20	36686229	RPRD1B			OpenSea	Body	0.193375	2.71623e-19	1.0522e-14
cg11471559	chr20	37529715	PPP1R16B;PPP1R16B			OpenSea	Body;Body	0.102752	4.79451e-06	0.00125734
cg21169028	chr20	38514823				OpenSea		0.11503	5.98184e-11	9.65504e-08
cg02817322	chr20	39591620				OpenSea		0.102381	7.65515e-09	5.95463e-06
cg20003638	chr20	44687730	SLC12A5;SLC12A5		chr20:44685771-44687610	S_Shore	3'UTR;3'UTR	0.104159	3.68814e-09	3.2791e-06
cg21765178	chr20	47407881	PREX1			OpenSea	Body	0.112313	7.46219e-06	0.00178381
cg07166707	chr20	50241097	ATP9A			OpenSea	Body	0.123223	7.37678e-06	0.00176939
cg26048101	chr20	50255874	ATP9A			OpenSea	Body	0.101046	2.0008e-07	9.35494e-05
cg02062196	chr20	50722929	ZFP64		chr20:50721310-50721912	S_Shore	Body	0.143707	4.23777e-08	2.52748e-05
cg18362325	chr20	51649472	TSHZ2			OpenSea	Body	0.108684	3.18119e-05	0.0055849
cg26216876	chr20	57617083	SLMO2		chr20:57617430-57618222	N_Shore	Body	-0.188346	4.22246e-10	5.16799e-07
cg02902946	chr20	57617168	SLMO2		chr20:57617430-57618222	N_Shore	Body	-0.154106	9.24036e-10	1.02417e-06
cg11240908	chr20	57617230	SLMO2;SLMO2;SLMO2-ATP5E;SLMO2-ATP5E		chr20:57617430-57618222	N_Shore	Body;Body;Body;Body	-0.154996	1.55952e-08	1.07018e-05
cg02939078	chr20	61489595	TCFL5		chr20:61492119-61493626	N_Shelf	Body	-0.373206	4.16709e-14	2.21126e-10
cg01412764	chr20	61491699	TCFL5		chr20:61492119-61493626	N_Shore	Body	-0.109617	6.00921e-08	3.38591e-05
cg12928471	chr20	61492204	TCFL5		chr20:61492119-61493626	Island	Body	-0.103013	3.87023e-09	3.41824e-06
cg15407723	chr20	61846439	YTHDF1		chr20:61846843-61848103	N_Shore	Body	-0.101778	1.39104e-09	1.43738e-06
cg08319194	chr20	62451390	ZBTB46-AS1			OpenSea	Body	-0.137792	6.68945e-09	5.39859e-06
cg22344709	chr20	62451399	ZBTB46-AS1			OpenSea	Body	-0.129538	7.30374e-08	3.99898e-05
cg07135405	chr20	62573077	UCKL1;MIR1914		chr20:62571738-62572556	S_Shore	Body;TSS200	-0.106696	5.15185e-05	0.00805039
cg16342406	chr21	16146185				OpenSea		0.168531	2.80956e-11	5.12164e-08
cg19055986	chr21	22372069	NCAM2		chr21:22369423-22370582	S_Shore	Body	0.104476	3.18237e-09	2.91434e-06
cg18345924	chr21	22372231	NCAM2		chr21:22369423-22370582	S_Shore	Body	0.228375	8.10333e-18	1.56951e-13
cg04424321	chr21	26722512				OpenSea		0.1027	5.62823e-07	0.000223041
cg09289181	chr21	29889548				OpenSea		0.129989	1.59676e-09	1.60659e-06
cg02359377	chr21	30849131				OpenSea		0.12065	1.08666e-05	0.00240495
cg11107579	chr21	37794851				OpenSea		0.107223	4.02158e-10	4.96132e-07
cg23933759	chr21	37836671	CLDN14;CLDN14;CLDN14;CLDN14;CLDN14			OpenSea	5'UTR;5'UTR;5'UTR;5'UTR;5'UTR	-0.122565	1.72535e-07	8.2462e-05
cg02836046	chr21	38120824	SIM2		chr21:38119793-38120742	S_Shore	3'UTR	0.10964	5.34536e-14	2.68916e-10
cg17269384	chr21	38227008	HLCS;HLCS;HLCS			OpenSea	Body;Body;Body	0.319859	6.86119e-13	2.23349e-09
cg26519184	chr21	43237089	PRDM15;PRDM15		chr21:43236025-43236510	S_Shore	Body;Body	0.148431	3.74389e-08	2.26428e-05
cg01732252	chr21	43757954				OpenSea		0.101099	7.84989e-08	4.24402e-05
cg18579806	chr21	43758049				OpenSea		0.126645	1.39349e-09	1.43755e-06
cg26916625	chr21	46385436	FAM207A	chr21:46385193-46385193	chr21:46387051-46387302	N_Shore	Body	-0.113427	1.7525e-05	0.00353396
cg23826651	chr21	47971569	DIP2A;DIP2A			OpenSea	Body;Body	0.158099	2.90334e-05	0.00520925
cg21793381	chr22	17640653	CECR5;CECR5;CECR5-AS1;CECR5-AS1		chr22:17639481-17640714	Island	TSS1500;Body;Body;Body	-0.13102	3.40493e-06	0.000948565
cg24435209	chr22	17640972	CECR5;CECR4;CECR4;CECR5		chr22:17639481-17640714	S_Shore	Body;Body;Body;TSS1500	-0.146419	5.30635e-06	0.00136084
cg20689730	chr22	20072653	MIR1306;DGCR8		chr22:20073363-20073931	N_Shore	TSS1500;5'UTR	0.132148	1.12708e-17	2.07905e-13
cg12895179	chr22	20779482	SCARF2;SCARF2		chr22:20779386-20780560	Island	3'UTR;3'UTR	-0.100115	2.18805e-06	0.000669242
cg02772754	chr22	20918630	MED15;MED15;MED15;MED15;MED15;MED15			OpenSea	Body;Body;Body;Body;Body;Body	0.162381	9.61748e-14	4.16264e-10
cg00335892	chr22	21213899	SNAP29;PI4KA		chr22:21212710-21213694	S_Shore	Body;TSS1500	-0.114695	1.12424e-07	5.76061e-05
cg12478092	chr22	21986960	CCDC116		chr22:21982786-21984484	S_Shelf	TSS200	-0.143534	3.4132e-08	2.09372e-05
cg06319288	chr22	21987032	CCDC116		chr22:21982786-21984484	S_Shelf	TSS200	-0.132163	7.93145e-14	3.5726e-10
cg07252792	chr22	21987048	CCDC116		chr22:21982786-21984484	S_Shelf	TSS200	-0.170289	2.09764e-15	1.8897e-11
cg25784136	chr22	21987106	CCDC116;CCDC116		chr22:21982786-21984484	S_Shelf	1stExon;5'UTR	-0.217458	3.87336e-15	3.00088e-11
cg08833556	chr22	22734960				OpenSea		0.111567	2.93514e-07	0.000128985
cg06889422	chr22	24627294	GGT5;GGT5;GGT5			OpenSea	Body;Body;Body	0.219339	9.71563e-16	1.01698e-11
cg09247506	chr22	24820655			chr22:24819537-24820810	Island		0.109603	4.72869e-15	3.54532e-11
cg21461078	chr22	30085885	NF2;NF2;NF2;NF2;NF2;NF2;NF2			OpenSea	3'UTR;3'UTR;3'UTR;3'UTR;3'UTR;Body;Body	0.206438	3.19115e-23	5.07856e-18
cg04186533	chr22	31160059	OSBP2;OSBP2;OSBP2;OSBP2			OpenSea	TSS200;Body;Body;Body	0.244438	3.32899e-18	7.81554e-14
cg09229493	chr22	32058665			chr22:32057922-32058323	S_Shore		-0.11174	1.72836e-05	0.00349985
cg18465694	chr22	36806185		chr22:36806147-36806147	chr22:36806029-36806637	Island		-0.13197	2.23582e-09	2.15716e-06
cg20185437	chr22	37594354			chr22:37594665-37595488	N_Shore		0.21507	2.07059e-12	5.55081e-09
cg14518658	chr22	37726676			chr22:37730551-37731415	N_Shelf		0.138799	1.155e-09	1.23255e-06
cg03419948	chr22	37962022	CDC42EP1		chr22:37962481-37962819	N_Shore	5'UTR	-0.100571	4.15272e-06	0.00112023
cg02917321	chr22	38215204			chr22:38214547-38215175	S_Shore		0.14436	8.27581e-10	9.31928e-07
cg12678363	chr22	38361508	POLR2F;POLR2F;POLR2F;POLR2F;POLR2F			OpenSea	Body;Body;Body;Body;Body	0.144008	4.22634e-13	1.45526e-09
cg06328792	chr22	38626427	TMEM184B;TMEM184B;TMEM184B			OpenSea	Body;Body;Body	0.106667	1.14137e-05	0.00249725
cg24653655	chr22	38965411	DMC1;DMC1;DMC1		chr22:38966412-38966728	N_Shore	5'UTR;TSS1500;Body	-0.128485	4.48048e-07	0.000183956
cg02142098	chr22	38965659	DMC1;DMC1;DMC1		chr22:38966412-38966728	N_Shore	5'UTR;TSS1500;Body	-0.136034	1.09392e-07	5.65006e-05
cg10404749	chr22	38965841	DMC1;DMC1;DMC1		chr22:38965733-38966196	Island	5'UTR;TSS1500;Body	-0.110066	5.57929e-05	0.00854258
cg25997061	chr22	39611973				OpenSea		0.134247	4.22799e-08	2.5236e-05
cg10386501	chr22	42159248	MEI1			OpenSea	Body	0.142332	1.12081e-05	0.0024599
cg14177184	chr22	43532357	MCAT;MCAT;MCAT			OpenSea	Body;Body;Body	0.127719	3.6431e-07	0.00015415
cg16856071	chr22	45949868	FBLN1;FBLN1;FBLN1;FBLN1			OpenSea	Body;Body;Body;Body	0.178037	1.3629e-09	1.41732e-06
cg22471075	chr22	49765229		chr22:49765184-49765184	chr22:49764995-49765272	Island		-0.179607	1.11013e-06	0.000388647
cg15222045	chr22	50160951			chr22:50157939-50158217	S_Shelf		-0.182531	6.6891e-11	1.06414e-07
cg17468267	chr22	50161123			chr22:50164864-50165513	N_Shelf		-0.102501	7.58327e-08	4.12824e-05
cg04089788	chr22	50738890	PLXNB2		chr22:50737809-50738961	Island	5'UTR	-0.111904	5.27057e-07	0.000211245
cg04500520	chr3	4040002				OpenSea		0.139852	1.10286e-10	1.65268e-07
cg09757238	chr3	5772913				OpenSea		0.100711	1.91838e-05	0.00378377
cg22828987	chr3	6841311	GRM7-AS3;GRM7-AS3			OpenSea	Body;Body	0.101328	1.73118e-05	0.00350282
cg02306694	chr3	7327352	GRM7;GRM7			OpenSea	Body;Body	0.156665	5.58762e-08	3.18506e-05
cg02087454	chr3	9292025	SRGAP3;SRGAP3			OpenSea	TSS1500;TSS1500	0.117556	2.39655e-08	1.55462e-05
cg16994200	chr3	11197294	HRH1;HRH1	chr3:11197111-11197111	chr3:11195901-11196552	S_Shore	5'UTR;5'UTR	0.220611	6.88479e-16	7.61997e-12
cg24642820	chr3	13462465	NUP210		chr3:13460970-13462146	S_Shore	TSS1500	-0.193025	2.20412e-11	4.17516e-08
cg14473743	chr3	13462496	NUP210		chr3:13460970-13462146	S_Shore	TSS1500	-0.115499	3.75287e-07	0.00015819
cg24283755	chr3	13538163	HDAC11;HDAC11			OpenSea	Body;Body	0.105684	1.72899e-07	8.2585e-05
cg22215119	chr3	14822735				OpenSea		0.135234	1.26151e-09	1.32366e-06
cg11262772	chr3	28359207	CMC1			OpenSea	Body	0.136925	9.08964e-11	1.40004e-07
cg14760916	chr3	32497762				OpenSea		-0.168612	4.3415e-05	0.0070812
cg25531074	chr3	33677694	CLASP2;CLASP2			OpenSea	Body;Body	0.3356	3.27756e-23	5.07856e-18
cg04297829	chr3	46538420	RTP3			OpenSea	TSS1500	0.119148	1.4866e-09	1.51745e-06
cg16586518	chr3	47040214	NBEAL2			OpenSea	Body	0.212339	1.00086e-18	2.98236e-14
cg26432350	chr3	47040357	NBEAL2			OpenSea	Body	0.192523	2.39467e-13	8.83458e-10
cg20119308	chr3	50376000	RASSF1;RASSF1;RASSF1;RASSF1		chr3:50377803-50378540	N_Shore	TSS1500;TSS1500;Body;Body	-0.119641	3.05149e-08	1.91119e-05
cg05546296	chr3	50376006	RASSF1;RASSF1;RASSF1;RASSF1		chr3:50377803-50378540	N_Shore	TSS1500;TSS1500;Body;Body	-0.113996	9.10693e-09	6.82896e-06
cg19854901	chr3	50376216	RASSF1;RASSF1;RASSF1;RASSF1		chr3:50377803-50378540	N_Shore	TSS1500;TSS1500;Body;Body	-0.110548	3.72142e-08	2.25247e-05
cg17448298	chr3	52506027	NISCH;NISCH;NISCH			OpenSea	Body;Body;Body	0.100199	6.12869e-12	1.40286e-08
cg02375821	chr3	58809818	C3orf67-AS1;C3orf67			OpenSea	TSS1500;Body	0.132482	3.63497e-06	0.00100042
cg14918289	chr3	63968469	ATXN7;ATXN7;ATXN7			OpenSea	Body;Body;Body	0.112128	5.00385e-05	0.00787631
cg16232270	chr3	67435396	SUCLG2;SUCLG2			OpenSea	Body;Body	0.111233	3.5981e-09	3.21582e-06
cg16758802	chr3	88268736				OpenSea		0.141926	6.93528e-11	1.09655e-07
cg15082014	chr3	99973047				OpenSea		0.127815	8.89476e-10	9.92968e-07
cg02191694	chr3	100182036				OpenSea		0.135371	4.75726e-08	2.78585e-05
cg08121845	chr3	103998713				OpenSea		-0.182064	2.83607e-06	0.000823863
cg19401033	chr3	107148372		chr3:107148336-107148336	chr3:107149820-107150910	N_Shore		0.257345	4.90745e-13	1.66028e-09
cg25881170	chr3	107810507	CD47;CD47;CD47		chr3:107809375-107810543	Island	TSS1500;TSS1500;TSS1500	-0.108381	9.7284e-10	1.06315e-06
cg11741004	chr3	107810678	CD47;CD47;CD47		chr3:107809375-107810543	S_Shore	TSS1500;TSS1500;TSS1500	-0.128414	4.64009e-11	7.815e-08
cg02487233	chr3	107810687	CD47;CD47;CD47		chr3:107809375-107810543	S_Shore	TSS1500;TSS1500;TSS1500	-0.193225	1.72811e-10	2.41669e-07
cg00492070	chr3	107810716	CD47;CD47;CD47		chr3:107809375-107810543	S_Shore	TSS1500;TSS1500;TSS1500	-0.225848	3.92257e-12	9.64764e-09
cg06806080	chr3	107810791	CD47;CD47;CD47		chr3:107809375-107810543	S_Shore	TSS1500;TSS1500;TSS1500	-0.145291	3.08872e-13	1.10786e-09
cg12534199	chr3	109117978				OpenSea		-0.324427	4.66355e-05	0.00746348
cg10517650	chr3	113235015	CCDC52		chr3:113233663-113234094	S_Shore	TSS1500	-0.112687	1.35319e-05	0.00286835
cg15202304	chr3	119278515	CD80			OpenSea	TSS200	0.156753	2.6847e-09	2.5273e-06
cg02470871	chr3	119278637	CD80			OpenSea	TSS200	0.155664	3.37678e-10	4.25391e-07
cg25439655	chr3	122641248	SEMA5B		chr3:122640713-122641355	Island	Body	0.126012	3.42891e-07	0.000146689
cg21037752	chr3	128503161	RAB7A			OpenSea	5'UTR	0.110967	8.35001e-12	1.80703e-08
cg17051343	chr3	128503288	RAB7A			OpenSea	5'UTR	0.156654	3.7678e-11	6.57033e-08
cg14571813	chr3	129062831			chr3:129062830-129063133	Island		0.144969	2.99315e-10	3.86901e-07
cg06661266	chr3	134027721			chr3:134031662-134032591	N_Shelf		0.108787	8.28564e-12	1.79812e-08
cg10109841	chr3	135969958	PCCB		chr3:135969040-135969565	S_Shore	Body	0.122499	4.89517e-05	0.007743
cg14720207	chr3	135969981	PCCB		chr3:135969040-135969565	S_Shore	Body	0.108106	4.201e-06	0.00113099
cg22775310	chr3	137833648	DZIP1L;DZIP1L		chr3:137833848-137834592	N_Shore	5'UTR;TSS1500	0.115893	1.10108e-05	0.00242967
cg21340628	chr3	149111309				OpenSea		0.131043	5.77767e-07	0.000228496
cg00442529	chr3	149597860	RNF13;RNF13			OpenSea	Body;Body	0.200815	9.2681e-14	4.03396e-10
cg27580289	chr3	155869795	KCNAB1;KCNAB1;KCNAB1			OpenSea	Body;Body;Body	0.197548	2.35605e-16	2.89738e-12
cg25134938	chr3	158512958				OpenSea		-0.133867	8.52866e-11	1.32151e-07
cg05249382	chr3	160639014	PPM1L			OpenSea	Body	0.125323	8.34543e-09	6.36378e-06
cg09406615	chr3	165555103	BCHE;BCHE			OpenSea	1stExon;5'UTR	0.119446	1.25102e-06	0.000426443
cg11482914	chr3	165555260	BCHE			OpenSea	TSS200	0.111628	1.48652e-05	0.00310174
cg23104165	chr3	169042100	MECOM;MECOM			OpenSea	5'UTR;Body	0.151509	1.96012e-05	0.00384067
cg12962542	chr3	169042374	MECOM			OpenSea	Body	0.150262	2.19649e-05	0.00420077
cg22827719	chr3	169345735	MECOM;MECOM			OpenSea	5'UTR;Body	0.110632	2.4191e-06	0.000727277
cg12615982	chr3	169483122	TERC		chr3:169482338-169483052	S_Shore	TSS1500	-0.134326	1.39601e-08	9.75254e-06
cg24333189	chr3	169483132	TERC		chr3:169482338-169483052	S_Shore	TSS1500	-0.118329	7.68064e-07	0.000287884
cg10994914	chr3	169531864			chr3:169529875-169530435	S_Shore		0.124002	1.62178e-07	7.86767e-05
cg24939561	chr3	169683969	SEC62;LOC100128164;LOC100128164		chr3:169684394-169685006	N_Shore	TSS1500;Body;Body	-0.138865	4.6221e-10	5.6128e-07
cg04561804	chr3	169683976	LOC100128164;SEC62;LOC100128164		chr3:169684394-169685006	N_Shore	Body;TSS1500;Body	-0.157035	9.59123e-07	0.000344878
cg13888070	chr3	169684056	LOC100128164;SEC62;LOC100128164		chr3:169684394-169685006	N_Shore	Body;TSS1500;Body	-0.158707	1.93712e-08	1.29713e-05
cg26677783	chr3	169684118	SEC62;LOC100128164;LOC100128164		chr3:169684394-169685006	N_Shore	TSS1500;Body;Body	-0.164668	9.18846e-09	6.85813e-06
cg07957656	chr3	169684124	SEC62;LOC100128164;LOC100128164		chr3:169684394-169685006	N_Shore	TSS1500;Body;Body	-0.184068	2.09901e-08	1.38873e-05
cg12350863	chr3	169758289	GPR160		chr3:169755594-169756847	S_Shore	5'UTR	-0.109863	8.94273e-07	0.000326809
cg21946824	chr3	173116238	NLGN1		chr3:173115404-173115775	S_Shore	TSS200	0.264098	1.34801e-15	1.28934e-11
cg09229620	chr3	173116248	NLGN1;NLGN1		chr3:173115404-173115775	S_Shore	5'UTR;1stExon	0.194518	3.42735e-13	1.20151e-09
cg15721757	chr3	184186357				OpenSea		0.19529	2.36635e-11	4.46384e-08
cg08552486	chr3	184445311				OpenSea		0.194482	9.19695e-15	6.19593e-11
cg02008423	chr3	184445561				OpenSea		0.125738	2.0954e-11	3.99855e-08
cg11324650	chr3	194014745			chr3:194014480-194014983	Island		-0.101234	1.24338e-05	0.00267585
cg08991643	chr3	194014928			chr3:194014480-194014983	Island		-0.103689	1.97696e-05	0.00386339
cg00181432	chr3	194393818	LSG1		chr3:194392808-194393378	S_Shore	TSS1500	0.132186	3.1933e-10	4.06909e-07
cg10296799	chr3	195589996				OpenSea		0.176849	5.86216e-07	0.000231223
cg23771785	chr3	196246181				OpenSea		-0.11742	3.31193e-10	4.18583e-07
cg21834243	chr4	596572				OpenSea		0.106629	2.02738e-07	9.432e-05
cg14029686	chr4	2765767			chr4:2765638-2766063	Island		0.242978	9.15814e-06	0.00210666
cg26401028	chr4	3516534	LRPAP1		chr4:3516456-3516844	Island	Body	0.114249	2.98136e-05	0.00532335
cg26640403	chr4	6266095				OpenSea		0.132087	3.56598e-12	8.82663e-09
cg26260995	chr4	8268962			chr4:8271214-8272091	N_Shelf		0.250558	3.09421e-20	2.1793e-15
cg03559773	chr4	9900525	SLC2A9;SLC2A9			OpenSea	Body;Body	0.127904	6.78421e-07	0.000260976
cg06570674	chr4	17114096				OpenSea		0.120829	3.26175e-10	4.13589e-07
cg22606998	chr4	22238892				OpenSea		0.156501	1.26696e-09	1.32645e-06
cg19719391	chr4	26789915				OpenSea		0.105137	9.69753e-09	7.16707e-06
cg21054842	chr4	33062752				OpenSea		0.144617	1.73314e-10	2.41937e-07
cg05145922	chr4	36287903	DTHD1;DTHD1	chr4:36287757-36287757		OpenSea	Body;Body	-0.103937	2.21939e-05	0.00423723
cg14023398	chr4	40633068	RBM47		chr4:40631740-40632587	S_Shore	TSS1500	0.121751	8.7728e-11	1.35663e-07
cg24652913	chr4	40633095	RBM47		chr4:40631740-40632587	S_Shore	TSS1500	0.126027	3.74677e-08	2.26428e-05
cg04609245	chr4	41646293	LIMCH1;LIMCH1;LIMCH1;LIMCH1;LIMCH1		chr4:41646292-41646582	Island	Body;Body;Body;Body;Body	0.115309	3.48243e-11	6.13183e-08
cg05023526	chr4	41695014	LIMCH1;LIMCH1;LIMCH1;LIMCH1;LIMCH1;LIMCH1;LIMCH1			OpenSea	Body;Body;Body;Body;Body;Body;Body	0.120835	7.31327e-06	0.00175906
cg25376263	chr4	41695089	LIMCH1;LIMCH1;LIMCH1;LIMCH1;LIMCH1;LIMCH1;LIMCH1			OpenSea	Body;Body;Body;Body;Body;Body;Body	0.151899	2.85231e-06	0.000827959
cg23836737	chr4	53411703				OpenSea		0.127351	2.05212e-10	2.80402e-07
cg03540917	chr4	57686587	SPINK2;SPINK2;SPINK2;SPINK2;SPINK2;SPINK2;SPINK2;SPINK2;SPINK2		chr4:57687610-57687906	N_Shore	Body;Body;Body;Body;Body;Body;Body;Body;Body	0.159216	3.56424e-07	0.000151891
cg12646794	chr4	62382932	LPHN3		chr4:62383013-62383248	N_Shore	Body	0.103807	3.59686e-07	0.00015261
cg21814870	chr4	62383240	LPHN3		chr4:62383013-62383248	Island	Body	0.166361	1.4175e-09	1.45651e-06
cg19339207	chr4	65874095				OpenSea		0.160724	2.0577e-09	2.01542e-06
cg08281426	chr4	67953781				OpenSea		0.133159	1.29436e-09	1.35331e-06
cg27440894	chr4	74864695	CXCL5		chr4:74864113-74864329	S_Shore	TSS1500	0.111938	7.71859e-09	5.98595e-06
cg07868155	chr4	74864709	CXCL5		chr4:74864113-74864329	S_Shore	TSS1500	0.162374	2.53545e-13	9.23351e-10
cg04559909	chr4	74864725	CXCL5		chr4:74864113-74864329	S_Shore	TSS1500	0.136536	3.29839e-13	1.16686e-09
cg07796901	chr4	75174146	EPGN;EPGN;EPGN;EPGN;EPGN;EPGN;EPGN			OpenSea	TSS200;TSS200;TSS200;TSS200;TSS200;TSS200;TSS200	-0.133545	2.05092e-05	0.00397336
cg15656813	chr4	81104695			chr4:81104761-81105527	N_Shore		0.180361	3.20338e-10	4.07522e-07
cg02895669	chr4	81104762			chr4:81104761-81105527	Island		0.142381	3.60316e-11	6.33003e-08
cg01819982	chr4	81104878			chr4:81104761-81105527	Island		0.11683	1.68065e-12	4.66695e-09
cg22274829	chr4	82393723	RASGEF1B		chr4:82392610-82393426	S_Shore	TSS1500	0.105147	6.14597e-06	0.0015355
cg13929988	chr4	88140436	KLHL8		chr4:88140842-88141945	N_Shore	5'UTR	0.118216	6.24617e-08	3.50413e-05
cg17978223	chr4	90759618	SNCA-AS1;SNCA;SNCA;SNCA;SNCA		chr4:90758008-90758870	S_Shore	Body;TSS1500;TSS1500;TSS1500;TSS200	0.130757	1.15072e-05	0.00251132
cg20220538	chr4	126204533				OpenSea		0.127287	3.30233e-09	2.99237e-06
cg25674620	chr4	151130854	DCLK2;DCLK2;DCLK2			OpenSea	Body;Body;Body	0.106872	1.5157e-07	7.46528e-05
cg10852431	chr4	151165895	DCLK2;DCLK2;DCLK2			OpenSea	Body;Body;Body	0.179906	7.54651e-06	0.00180181
cg12996417	chr4	152198109	PRSS48			OpenSea	TSS1500	0.134083	6.9256e-06	0.00168783
cg11239720	chr4	152967415				OpenSea		0.126096	6.70062e-05	0.00979119
cg23917284	chr4	156275273	LOC102724776;MAP9			OpenSea	TSS200;Body	0.177593	1.24387e-10	1.82862e-07
cg08699441	chr4	174202697	GALNT7			OpenSea	Body	-0.116978	3.64179e-05	0.00621196
cg17803418	chr4	178171398				OpenSea		0.115457	4.1737e-13	1.44356e-09
cg19907123	chr4	178171580				OpenSea		0.143716	7.36281e-12	1.63222e-08
cg11931626	chr4	184679532			chr4:184679531-184679788	Island		0.131268	6.8177e-09	5.47223e-06
cg14116129	chr5	1140748				OpenSea		0.103793	2.19055e-08	1.43824e-05
cg19756358	chr5	1479969	LPCAT1		chr5:1483763-1484069	N_Shelf	Body	0.174873	3.96216e-11	6.8215e-08
cg04476394	chr5	1641647			chr5:1645124-1645712	N_Shelf		0.106278	8.43135e-09	6.42298e-06
cg26958838	chr5	2416025				OpenSea		0.106774	2.04611e-05	0.00396769
cg18503643	chr5	5139512	ADAMTS16		chr5:5139441-5140941	Island	TSS1500	0.111836	7.44534e-09	5.85016e-06
cg07834743	chr5	5139610	ADAMTS16		chr5:5139441-5140941	Island	TSS1500	0.134	5.16296e-09	4.36204e-06
cg01937840	chr5	11588971	CTNND2			OpenSea	Body	0.118113	3.06411e-05	0.0054323
cg17415451	chr5	11589049	CTNND2			OpenSea	Body	0.126446	9.94043e-07	0.000355391
cg16800580	chr5	37413274	WDR70			OpenSea	Body	0.129473	2.29018e-10	3.07012e-07
cg02407022	chr5	39080842				OpenSea		0.112897	2.11928e-06	0.000653366
cg09560636	chr5	43631579	NNT;NNT			OpenSea	Body;Body	0.121678	9.46934e-07	0.000342181
cg21488846	chr5	55778065	LOC102467147		chr5:55776604-55777233	S_Shore	TSS1500	0.120919	9.86411e-10	1.07485e-06
cg18804667	chr5	58883392	PDE4D;PDE4D;PDE4D			OpenSea	Body;TSS1500;Body	0.160828	1.03016e-06	0.000366108
cg05593411	chr5	58883430	PDE4D;PDE4D;PDE4D			OpenSea	Body;TSS1500;Body	0.154202	1.5856e-08	1.08424e-05
cg00322656	chr5	58883504	PDE4D;PDE4D;PDE4D;PDE4D			OpenSea	TSS1500;Body;Body;Body	0.158995	3.9904e-07	0.000166481
cg03883572	chr5	66461884	MAST4;MAST4		chr5:66459035-66459595	S_Shelf	Body;Body	0.189745	2.25099e-09	2.16909e-06
cg25399309	chr5	66462293	MAST4;MAST4		chr5:66459035-66459595	S_Shelf	Body;Body	0.143111	1.06252e-05	0.00236683
cg08743751	chr5	66462471	MAST4;MAST4		chr5:66459035-66459595	S_Shelf	Body;Body	0.168766	7.48981e-08	4.0893e-05
cg17278401	chr5	66462662	MAST4;MAST4		chr5:66459035-66459595	S_Shelf	Body;Body	0.172331	1.94343e-08	1.30023e-05
cg07536502	chr5	71852464		chr5:71852331-71852331		OpenSea		0.319318	2.63865e-15	2.28014e-11
cg05192452	chr5	71852759		chr5:71852712-71852712		OpenSea		0.359933	5.62231e-15	4.05935e-11
cg14661148	chr5	71852862		chr5:71852712-71852712		OpenSea		0.360274	7.19885e-14	3.30017e-10
cg25125298	chr5	71853215				OpenSea		0.336294	5.80857e-17	8.18215e-13
cg08410996	chr5	76373022	ZBED3		chr5:76372882-76373720	Island	Body	0.110358	8.09993e-07	0.000301412
cg03163459	chr5	76373719	ZBED3		chr5:76372882-76373720	Island	5'UTR	0.159749	9.87237e-07	0.000353121
cg20067407	chr5	78405894				OpenSea		0.199639	1.77393e-13	6.97234e-10
cg19025234	chr5	79378772	THBS4			OpenSea	Body	0.122348	1.45518e-05	0.00305037
cg26286839	chr5	79378955	THBS4			OpenSea	Body	0.118265	1.73289e-05	0.00350444
cg17341345	chr5	86709409	CCNH		chr5:86708296-86708878	S_Shore	TSS1500	-0.124063	1.53546e-06	0.000503211
cg03982833	chr5	124911639	LOC101927460			OpenSea	Body	0.156728	2.06298e-07	9.55147e-05
cg08010651	chr5	124911854	LOC101927460	chr5:124911723-124911723		OpenSea	Body	0.13503	5.75581e-10	6.69565e-07
cg19607387	chr5	125570542				OpenSea		0.135105	2.55732e-10	3.3581e-07
cg27225224	chr5	133520153				OpenSea		0.144338	1.3634e-10	1.98178e-07
cg14833559	chr5	137977822				OpenSea		0.1017	2.32629e-09	2.2278e-06
cg06905511	chr5	139062493	CXXC5		chr5:139060555-139060934	S_Shore	3'UTR	-0.265313	5.3256e-06	0.00136442
cg06660015	chr5	139743303	SLC4A9		chr5:139742899-139743148	S_Shore	Body	0.199149	6.24305e-14	3.00422e-10
cg04400679	chr5	144617560				OpenSea		0.206788	1.21532e-13	5.0351e-10
cg04993267	chr5	148724716	GRPEL2		chr5:148724888-148725325	N_Shore	TSS1500	-0.124003	2.25269e-19	9.50586e-15
cg17081586	chr5	148724718	GRPEL2		chr5:148724888-148725325	N_Shore	TSS1500	-0.113503	4.4757e-19	1.57413e-14
cg23121170	chr5	156225314				OpenSea		0.12659	1.47987e-06	0.000488507
cg16848289	chr5	163723721				OpenSea		0.113404	1.11059e-05	0.00244272
cg15688339	chr5	163723739				OpenSea		0.132164	4.62768e-06	0.00122277
cg07819331	chr5	168374368	SLIT3			OpenSea	Body	0.119118	1.46576e-06	0.000484915
cg12688234	chr5	169407439	FAM196B;DOCK2;FAM196B			OpenSea	5'UTR;Body;1stExon	0.210611	2.56275e-15	2.25624e-11
cg19337219	chr5	169407459	FAM196B;DOCK2;FAM196B			OpenSea	1stExon;Body;5'UTR	0.264935	1.93688e-19	9.50586e-15
cg00357551	chr5	169407472	FAM196B;DOCK2;FAM196B			OpenSea	5'UTR;Body;1stExon	0.248537	1.17805e-16	1.54694e-12
cg06025827	chr5	169407696	FAM196B;DOCK2;FAM196B			OpenSea	1stExon;Body;5'UTR	0.347867	2.35087e-23	5.07856e-18
cg26972389	chr5	169407753	FAM196B;DOCK2			OpenSea	TSS200;Body	0.128861	1.15878e-13	4.85499e-10
cg23012579	chr5	172359545	ERGIC1			OpenSea	Body	0.122941	5.08065e-07	0.000204692
cg26487948	chr5	172359575	ERGIC1			OpenSea	Body	0.134815	1.08156e-06	0.000380015
cg21226059	chr5	178986404	RUFY1;RUFY1;RUFY1		chr5:178986513-178986999	N_Shore	TSS1500;Body;TSS1500	-0.122044	6.77183e-05	0.00986733
cg14820908	chr5	178986412	RUFY1;RUFY1;RUFY1		chr5:178986513-178986999	N_Shore	TSS1500;Body;TSS1500	-0.100149	6.3805e-05	0.00945721
cg06118287	chr5	178986559	RUFY1;RUFY1;RUFY1		chr5:178986513-178986999	Island	TSS200;TSS200;Body	-0.106611	2.9837e-05	0.00532508
cg08058472	chr5	178986638	RUFY1;RUFY1;RUFY1		chr5:178986513-178986999	Island	TSS200;TSS200;Body	-0.10734	4.28011e-05	0.0070017
cg26516362	chr5	178986906	RUFY1;RUFY1;RUFY1;RUFY1		chr5:178986513-178986999	Island	5'UTR;Body;1stExon;5'UTR	-0.144606	9.4376e-06	0.00215711
cg10561067	chr5	179228859	MGAT4B;MGAT4B		chr5:179228283-179229003	Island	1stExon;Body	0.164481	2.30877e-13	8.64113e-10
cg24408646	chr5	179229002	MGAT4B;MGAT4B		chr5:179228283-179229003	Island	Body;1stExon	0.244237	9.84498e-16	1.01698e-11
cg06967124	chr5	180045597	FLT4;FLT4		chr5:180045789-180048897	N_Shore	Body;Body	0.112503	7.80898e-06	0.00185199
cg18105979	chr5	180045822	FLT4;FLT4		chr5:180045789-180048897	Island	Body;Body	0.115713	2.48678e-06	0.000742925
cg00619978	chr5	180046052	FLT4;FLT4		chr5:180045789-180048897	Island	Body;Body	0.126316	3.69497e-07	0.000156004
cg27364077	chr5	180046304	FLT4;FLT4		chr5:180045789-180048897	Island	Body;Body	0.118961	9.67542e-06	0.0022007
cg17403609	chr5	180075862	FLT4;FLT4		chr5:180075688-180076906	Island	Body;Body	0.141878	1.16418e-11	2.39878e-08
cg02234032	chr6	6495028	LY86-AS1			OpenSea	Body	0.124545	5.93415e-07	0.000233138
cg06318855	chr6	7239209	RREB1;RREB1;RREB1;RREB1			OpenSea	Body;Body;Body;Body	0.161184	4.54758e-17	7.04645e-13
cg18742528	chr6	13053520	PHACTR1;PHACTR1			OpenSea	Body;Body	-0.108108	1.96377e-05	0.00384684
cg14757107	chr6	16277615	GMPR			OpenSea	Body	0.146082	4.09186e-11	7.00682e-08
cg06657721	chr6	25027618		chr6:25027478-25027478		OpenSea		0.125121	4.2203e-06	0.0011353
cg22339775	chr6	26224925	HIST1H3E		chr6:26225386-26225790	N_Shore	TSS1500	-0.104484	4.58201e-06	0.00121198
cg27507960	chr6	26225246	HIST1H3E		chr6:26225386-26225790	N_Shore	TSS200	-0.188592	2.52661e-08	1.62582e-05
cg26092675	chr6	26225258	HIST1H3E		chr6:26225386-26225790	N_Shore	TSS200	-0.252695	3.40732e-08	2.09177e-05
cg13836098	chr6	26225268	HIST1H3E		chr6:26225386-26225790	N_Shore	TSS200	-0.218802	1.02834e-07	5.36502e-05
cg26149875	chr6	26225282	HIST1H3E		chr6:26225386-26225790	N_Shore	TSS200	-0.241393	2.96073e-06	0.000852091
cg12681972	chr6	26225299	HIST1H3E		chr6:26225386-26225790	N_Shore	TSS200	-0.24945	4.28894e-07	0.00017701
cg07922606	chr6	26225389	HIST1H3E		chr6:26225386-26225790	Island	1stExon	-0.223721	1.56802e-09	1.58386e-06
cg05037640	chr6	26225407	HIST1H3E		chr6:26225386-26225790	Island	1stExon	-0.24401	2.67199e-08	1.6996e-05
cg10933494	chr6	28983143			chr6:28984418-28984686	N_Shore		-0.106965	5.10864e-07	0.000205606
cg20373401	chr6	28983164			chr6:28984418-28984686	N_Shore		-0.136663	2.09337e-05	0.00404348
cg09012858	chr6	28984234			chr6:28984418-28984686	N_Shore		0.102217	1.04381e-07	5.43107e-05
cg02675264	chr6	28984246			chr6:28984418-28984686	N_Shore		0.11026	3.42625e-07	0.000146656
cg14132236	chr6	28984254			chr6:28984418-28984686	N_Shore		0.101827	7.5931e-08	4.12824e-05
cg08397993	chr6	29981250	NCRNA00171			OpenSea	Body	0.145659	5.66547e-05	0.00865125
cg12854611	chr6	29981404	NCRNA00171			OpenSea	Body	0.126617	1.53523e-08	1.05445e-05
cg02684104	chr6	30698706	FLOT1			OpenSea	Body	0.128013	2.90674e-10	3.79123e-07
cg04353171	chr6	30698729	FLOT1			OpenSea	Body	0.115595	7.32879e-12	1.6316e-08
cg05681859	chr6	30698734	FLOT1			OpenSea	Body	0.1601	1.49869e-09	1.52576e-06
cg06928741	chr6	31691430	C6orf25;C6orf25;C6orf25;C6orf25;C6orf25;C6orf25		chr6:31691425-31691718	Island	Body;Body;Body;Body;Body;Body	-0.119614	6.54651e-10	7.57e-07
cg14522990	chr6	31691442	C6orf25;C6orf25;C6orf25;C6orf25;C6orf25;C6orf25		chr6:31691425-31691718	Island	Body;Body;Body;Body;Body;Body	-0.103394	1.60089e-09	1.60659e-06
cg21506565	chr6	31691506	C6orf25;C6orf25;C6orf25;C6orf25;C6orf25;C6orf25		chr6:31691425-31691718	Island	Body;Body;Body;Body;Body;Body	-0.147222	2.43214e-08	1.57418e-05
cg22235293	chr6	31691539	C6orf25;C6orf25;C6orf25;C6orf25;C6orf25;C6orf25		chr6:31691425-31691718	Island	Body;Body;Body;Body;Body;Body	-0.130594	3.67562e-08	2.22649e-05
cg07014308	chr6	31691597	C6orf25;C6orf25;C6orf25;C6orf25;C6orf25;C6orf25		chr6:31691425-31691718	Island	Body;Body;Body;Body;Body;Body	-0.171777	3.01491e-10	3.88006e-07
cg00406022	chr6	31691696	C6orf25;C6orf25;C6orf25;C6orf25;C6orf25;C6orf25		chr6:31691425-31691718	Island	Body;Body;Body;Body;Body;Body	-0.116791	7.53658e-09	5.8912e-06
cg26749976	chr6	31691717	C6orf25;C6orf25;C6orf25;C6orf25;C6orf25;C6orf25		chr6:31691425-31691718	Island	Body;Body;Body;Body;Body;Body	-0.107161	1.57198e-10	2.23057e-07
cg19127747	chr6	31691750	C6orf25;C6orf25;C6orf25;C6orf25;C6orf25;C6orf25		chr6:31691425-31691718	S_Shore	Body;Body;Body;Body;Body;Body	-0.127595	3.83893e-10	4.75113e-07
cg12923268	chr6	31691812	C6orf25;C6orf25;C6orf25;C6orf25;C6orf25;C6orf25		chr6:31691425-31691718	S_Shore	Body;Body;Body;Body;Body;Body	-0.104637	9.14388e-09	6.83144e-06
cg07739478	chr6	31692234	C6orf25;C6orf25;C6orf25;C6orf25;C6orf25;C6orf25		chr6:31691425-31691718	S_Shore	Body;Body;Body;Body;Body;Body	-0.10025	5.21596e-10	6.17898e-07
cg12394289	chr6	31856706	EHMT2;EHMT2		chr6:31856896-31857104	N_Shore	Body;Body	0.104796	3.20228e-08	1.9816e-05
cg19964491	chr6	32016236	TNXB			OpenSea	Body	0.110109	8.80334e-07	0.000323087
cg11493661	chr6	32016239	TNXB			OpenSea	Body	0.103239	7.02442e-06	0.00170547
cg20471413	chr6	32055135	TNXB		chr6:32055067-32055601	Island	Body	-0.111598	5.86453e-07	0.000231223
cg24055029	chr6	32055137	TNXB		chr6:32055067-32055601	Island	Body	-0.129604	1.576e-06	0.000513243
cg10812186	chr6	32055146	TNXB		chr6:32055067-32055601	Island	Body	-0.115593	2.31036e-05	0.00437212
cg19004565	chr6	32086893	ATF6B;ATF6B			OpenSea	Body;Body	0.112917	6.35766e-14	3.02183e-10
cg12735838	chr6	32086902	ATF6B;ATF6B			OpenSea	Body;Body	0.157226	3.58175e-14	1.96805e-10
cg06976485	chr6	32086928	ATF6B;ATF6B			OpenSea	Body;Body	0.107814	2.16964e-10	2.94382e-07
cg04772644	chr6	33165428	RXRB		chr6:33167885-33168715	N_Shelf	Body	0.118465	1.16964e-12	3.53796e-09
cg01536956	chr6	33165577	RXRB		chr6:33167885-33168715	N_Shelf	Body	0.133253	2.45114e-11	4.57594e-08
cg16010596	chr6	33739607	LEMD2;LEMD2		chr6:33739405-33739736	Island	3'UTR;3'UTR	0.101729	5.49637e-09	4.58375e-06
cg18398192	chr6	34427849				OpenSea		0.111383	1.96151e-14	1.21574e-10
cg10486974	chr6	34499389	PACSIN1		chr6:34499313-34499580	Island	Body	-0.125071	4.51366e-07	0.00018522
cg26063721	chr6	34499488	PACSIN1		chr6:34499313-34499580	Island	Body	-0.171621	1.5941e-07	7.77236e-05
cg12412902	chr6	34499504	PACSIN1		chr6:34499313-34499580	Island	Body	-0.151638	2.16308e-06	0.000664227
cg18778161	chr6	34500043	PACSIN1;PACSIN1		chr6:34499313-34499580	S_Shore	Body;Body	-0.127747	6.4214e-09	5.22033e-06
cg10750959	chr6	36107350	MAPK13			OpenSea	3'UTR	0.149911	1.02538e-09	1.11235e-06
cg04944402	chr6	36516164	STK38;STK38		chr6:36514995-36515308	S_Shore	TSS1500;TSS1500	-0.103822	1.42543e-06	0.000473765
cg25832070	chr6	36583130				OpenSea		0.11338	1.65084e-12	4.6213e-09
cg02074259	chr6	36591529	MIR3925			OpenSea	TSS1500	0.118461	5.91872e-11	9.59314e-08
cg26082368	chr6	37673708		chr6:37673638-37673638	chr6:37673308-37673774	Island		0.100075	4.62081e-06	0.00122141
cg11098737	chr6	39070303				OpenSea		0.132329	4.88078e-09	4.16451e-06
cg18277263	chr6	41270687				OpenSea		-0.122041	6.68057e-08	3.69697e-05
cg16111704	chr6	41673829	TFEB;TFEB;TFEB;TFEB;TFEB			OpenSea	Body;5'UTR;5'UTR;5'UTR;5'UTR	0.22607	2.93133e-14	1.6577e-10
cg04163119	chr6	41754006	PRICKLE4;TOMM6		chr6:41753880-41755576	Island	Body;TSS1500	0.105461	1.02931e-05	0.00230612
cg08866794	chr6	42104596	C6orf132			OpenSea	Body	0.105907	1.7644e-05	0.00355056
cg13537152	chr6	43037719	KLC4;KLC4;KLC4;KLC4;KLC4			OpenSea	Body;Body;Body;Body;Body	0.139321	9.72997e-10	1.06315e-06
cg13033722	chr6	43111240	PTK7;PTK7;PTK7;PTK7			OpenSea	Body;Body;Body;Body	0.180512	6.30891e-14	3.01717e-10
cg05943655	chr6	43636172	RSPH9	chr6:43635973-43635973		OpenSea	Body	0.265666	9.91711e-15	6.6235e-11
cg25010508	chr6	43726326				OpenSea		0.124	1.5958e-13	6.40594e-10
cg13538165	chr6	44042607	LOC101929705		chr6:44041014-44041468	S_Shore	TSS1500	0.119085	3.44901e-09	3.09631e-06
cg04482331	chr6	44119598	TMEM63B		chr6:44119526-44119781	Island	Body	0.11583	3.21254e-11	5.74805e-08
cg19989043	chr6	47468193	CD2AP			OpenSea	Body	0.135164	2.38981e-06	0.000720148
cg18993732	chr6	69054060				OpenSea		0.132598	3.71414e-06	0.00101931
cg25364388	chr6	74564736				OpenSea		0.132591	3.34207e-05	0.00580422
cg06359308	chr6	76007287	FILIP1			OpenSea	Body	0.13117	3.58517e-07	0.000152281
cg12637106	chr6	78360341			chr6:78359857-78360344	Island		0.1571	1.87361e-05	0.00372008
cg02841199	chr6	80247907	LCA5;LCA5		chr6:80246909-80247420	S_Shore	TSS1500;TSS1500	-0.203582	5.63547e-06	0.00143291
cg21635307	chr6	90319877	ANKRD6			OpenSea	Body	0.105085	2.27804e-06	0.000690079
cg14246568	chr6	105388153			chr6:105388190-105389545	N_Shore		-0.132477	1.20021e-07	6.10948e-05
cg16075940	chr6	109557698				OpenSea		0.178467	3.81356e-08	2.29747e-05
cg05819613	chr6	109557769	LOC100996634			OpenSea	TSS200	0.18459	2.95684e-07	0.00012957
cg10946644	chr6	109557804	LOC100996634			OpenSea	TSS200	0.150915	1.45813e-06	0.000483184
cg24671760	chr6	110678078	C6orf186		chr6:110678854-110679108	N_Shore	Body	-0.107954	3.11786e-05	0.00550491
cg19980771	chr6	110798022	SLC22A16		chr6:110797297-110798201	Island	TSS200	0.168413	2.2665e-05	0.00431018
cg14498445	chr6	111963855				OpenSea		0.143969	1.08601e-05	0.00240464
cg14187867	chr6	113984288				OpenSea		-0.121161	3.32917e-09	3.00889e-06
cg12354014	chr6	116857633	FAM26D;BET3L			OpenSea	5'UTR;Body	0.105342	8.77843e-09	6.63732e-06
cg00078458	chr6	131019289				OpenSea		-0.101404	7.34601e-07	0.000278303
cg27501748	chr6	136929561	MAP3K5			OpenSea	Body	0.101987	7.52395e-09	5.8912e-06
cg15804973	chr6	137114513	MAP3K5		chr6:137112676-137114366	S_Shore	TSS1500	-0.14027	6.43157e-07	0.000249392
cg02388587	chr6	137962482				OpenSea		0.122494	1.56346e-12	4.42076e-09
cg00510236	chr6	138830624	NHSL1			OpenSea	Body	0.184605	1.09622e-10	1.64592e-07
cg26926221	chr6	144698834	UTRN			OpenSea	Body	0.114641	1.08227e-08	7.82903e-06
cg17278496	chr6	151139148	PLEKHG1			OpenSea	Body	0.158303	3.90736e-11	6.74213e-08
cg01030624	chr6	151814669	CCDC170		chr6:151814980-151815527	N_Shore	TSS1500	0.108323	4.46906e-05	0.00723745
cg09454417	chr6	152085247	ESR1	chr6:152085145-152085145		OpenSea	5'UTR	0.109734	1.00459e-05	0.00226298
cg07137115	chr6	158564873	SERAC1;SERAC1			OpenSea	Body;Body	0.108984	6.39824e-09	5.21244e-06
cg08481967	chr6	166765599				OpenSea		-0.114165	2.60227e-05	0.00478851
cg02145435	chr6	167121029	RPS6KA2			OpenSea	Body	0.177913	1.45324e-12	4.1855e-09
cg15454385	chr7	556429	PDGFA;PDGFA	chr7:556288-556288	chr7:556611-562845	N_Shore	Body;Body	0.110497	5.00668e-06	0.0012988
cg11697111	chr7	1126903	GPER;C7orf50;C7orf50;C7orf50;GPER;GPER		chr7:1126578-1126910	Island	5'UTR;Body;Body;Body;5'UTR;TSS1500	0.197693	7.12578e-14	3.28612e-10
cg17372657	chr7	1216933				OpenSea		-0.173315	4.34063e-06	0.00116122
cg25778892	chr7	1250126			chr7:1250826-1251141	N_Shore		-0.141256	2.71056e-05	0.00494121
cg07639783	chr7	1610747	PSMG3;KIAA1908;KIAA1908;KIAA1908;PSMG3		chr7:1609568-1610037	S_Shore	TSS1500;Body;Body;Body;TSS1500	-0.116614	2.02505e-06	0.000628709
cg15686782	chr7	2143886	MAD1L1;MAD1L1;MAD1L1			OpenSea	Body;Body;Body	0.161744	3.79972e-07	0.000159655
cg17618327	chr7	2143942	MAD1L1;MAD1L1;MAD1L1	chr7:2143904-2143904		OpenSea	Body;Body;Body	0.198288	5.16986e-06	0.00133289
cg26282283	chr7	2704368	TTYH3		chr7:2701330-2701744	S_Shelf	3'UTR	-0.120462	8.61852e-09	6.53984e-06
cg18370025	chr7	2749541	AMZ1			OpenSea	Body	0.213427	1.66175e-10	2.33824e-07
cg15847926	chr7	2749597	AMZ1			OpenSea	Body	0.22251	4.52677e-11	7.70792e-08
cg07663850	chr7	5517419	FBXL18		chr7:5521368-5521615	N_Shelf	3'UTR	0.15967	5.02634e-14	2.55164e-10
cg24260021	chr7	5589170				OpenSea		-0.12123	1.24415e-06	0.000425
cg05346619	chr7	8857497				OpenSea		-0.157576	3.68322e-05	0.00626606
cg00360939	chr7	17981008	SNX13		chr7:17979774-17980542	S_Shore	TSS1500	-0.144543	2.33547e-08	1.51796e-05
cg14800136	chr7	20256458	MACC1			OpenSea	5'UTR	0.135198	1.76072e-07	8.3688e-05
cg21479515	chr7	28336553				OpenSea		0.153453	1.12768e-10	1.67369e-07
cg05604380	chr7	33147137	RP9		chr7:33148607-33149317	N_Shore	Body	0.139688	3.5009e-09	3.13925e-06
cg18990560	chr7	47622177	TNS3		chr7:47621112-47621727	S_Shore	TSS1500	-0.155641	2.87783e-15	2.42347e-11
cg18723295	chr7	47622182	TNS3		chr7:47621112-47621727	S_Shore	TSS1500	-0.167233	1.52227e-13	6.14257e-10
cg20128809	chr7	47622279	TNS3		chr7:47621112-47621727	S_Shore	TSS1500	-0.138155	1.18437e-11	2.43392e-08
cg11342198	chr7	52155829				OpenSea		0.138231	4.94744e-05	0.00780337
cg09748749	chr7	65540429	ASL;ASL;ASL;ASL		chr7:65540543-65541104	N_Shore	TSS1500;TSS1500;TSS1500;TSS1500	-0.103559	3.23763e-09	2.95726e-06
cg07856521	chr7	71799177	CALN1;CALN1		chr7:71800757-71802768	N_Shore	5'UTR;Body	0.134279	3.29208e-11	5.86329e-08
cg05555294	chr7	72972371	BCL7B;BCL7B;BCL7B;BCL7B		chr7:72971527-72972220	S_Shore	TSS1500;TSS1500;TSS1500;TSS1500	-0.101958	1.23268e-08	8.76963e-06
cg03572677	chr7	72972387	BCL7B;BCL7B;BCL7B;BCL7B		chr7:72971527-72972220	S_Shore	TSS1500;TSS1500;TSS1500;TSS1500	-0.103919	1.82112e-10	2.52407e-07
cg26010879	chr7	73157217		chr7:73157180-73157180	chr7:73152564-73153716	S_Shelf		0.108789	2.30442e-05	0.00436407
cg19928597	chr7	73157383		chr7:73157180-73157180	chr7:73152564-73153716	S_Shelf		0.153467	2.64418e-06	0.000780113
cg09943102	chr7	73157788				OpenSea		0.129615	6.1052e-09	5.0159e-06
cg00621805	chr7	73981215	GTF2IRD1;GTF2IRD1;GTF2IRD1			OpenSea	Body;Body;Body	0.200511	2.64876e-15	2.28014e-11
cg09622169	chr7	75649662	STYXL1			OpenSea	Body	0.14174	3.10327e-15	2.55772e-11
cg20996682	chr7	79084048	MAGI2		chr7:79082174-79082427	S_Shore	TSS1500	0.10025	1.0699e-09	1.15213e-06
cg13382769	chr7	79084078	MAGI2		chr7:79082174-79082427	S_Shore	TSS1500	0.110323	2.74165e-11	5.03338e-08
cg07985720	chr7	79084127	MAGI2		chr7:79082174-79082427	S_Shore	TSS1500	0.105857	5.84198e-13	1.94252e-09
cg24391460	chr7	79084166	MAGI2		chr7:79082174-79082427	S_Shore	TSS1500	0.166622	4.69869e-15	3.54532e-11
cg11425547	chr7	81586103	CACNA2D1			OpenSea	Body	0.11821	1.32829e-05	0.00282794
cg11878016	chr7	84816843			chr7:84814839-84816242	S_Shore		0.18765	1.23183e-06	0.000421755
cg07581310	chr7	94876444	PPP1R9A;PPP1R9A;PPP1R9A;PPP1R9A;PPP1R9A			OpenSea	Body;Body;Body;Body;Body	0.132458	1.26269e-11	2.58117e-08
cg03641497	chr7	94876484	PPP1R9A;PPP1R9A;PPP1R9A;PPP1R9A;PPP1R9A			OpenSea	Body;Body;Body;Body;Body	0.204317	2.87632e-12	7.3789e-09
cg16698122	chr7	95174555				OpenSea		0.142622	2.76216e-06	0.000808454
cg08582801	chr7	99588335				OpenSea		0.114063	4.68464e-10	5.67096e-07
cg08723608	chr7	100080506	C7orf51		chr7:100080693-100081371	N_Shore	TSS1500	0.105849	1.29381e-11	2.6309e-08
cg15603896	chr7	100231672	TFR2		chr7:100230649-100231320	S_Shore	Body	0.156206	4.96468e-08	2.89201e-05
cg05845765	chr7	101880148	CUX1;CUX1;CUX1		chr7:101882594-101882995	N_Shelf	Body;Body;Body	0.273686	7.01433e-14	3.2737e-10
cg20341632	chr7	101943757	SH2B2		chr7:101943785-101944557	N_Shore	Body	-0.114701	5.29189e-07	0.000211523
cg19549040	chr7	115320275				OpenSea		0.104351	1.48024e-08	1.02212e-05
cg20228731	chr7	130646051	FLJ43663;FLJ43663			OpenSea	Body;Body	-0.267781	9.63505e-11	1.46944e-07
cg15928106	chr7	130646078	FLJ43663;FLJ43663			OpenSea	Body;Body	-0.212074	1.0421e-09	1.12761e-06
cg27520431	chr7	141437348	SSBP1;SSBP1;SSBP1;SSBP1;SSBP1;SSBP1;WEE2-AS1;WEE2-AS1		chr7:141438004-141438393	N_Shore	TSS1500;TSS1500;TSS1500;TSS1500;TSS1500;TSS1500;ExonBnd;Body	-0.101807	1.94537e-05	0.00382046
cg24818916	chr7	148661033				OpenSea		0.155737	4.77805e-06	0.00125399
cg03059073	chr7	150130708				OpenSea		0.113479	3.59915e-05	0.00615548
cg05601974	chr7	150941389	SMARCD3;SMARCD3;SMARCD3		chr7:150942304-150943033	N_Shore	Body;Body;Body	0.131173	1.70795e-09	1.70739e-06
cg09891499	chr7	154744871	PAXIP1			OpenSea	Body	0.112438	4.65081e-12	1.10528e-08
cg05726195	chr7	154997174				OpenSea		-0.134119	2.42512e-05	0.00453283
cg02599498	chr7	154998107				OpenSea		-0.118388	2.94336e-05	0.00526634
cg17827650	chr7	156741514	NOM1		chr7:156741472-156741899	Island	TSS1500	0.16554	1.22084e-05	0.00263981
cg07626700	chr7	156741534	NOM1		chr7:156741472-156741899	Island	TSS1500	0.102879	1.92659e-05	0.00379609
cg02413092	chr7	156741538	NOM1		chr7:156741472-156741899	Island	TSS1500	0.130111	3.08909e-07	0.000134529
cg05833946	chr8	1847999	ARHGEF10			OpenSea	Body	-0.120061	3.71288e-05	0.00630545
cg07011029	chr8	1848040	ARHGEF10			OpenSea	Body	-0.115746	2.8998e-05	0.00520411
cg01573321	chr8	18744446	PSD3			OpenSea	Body	0.1589	9.0856e-08	4.82127e-05
cg05121013	chr8	18744513	PSD3			OpenSea	Body	0.110586	2.87683e-07	0.000126926
cg14408900	chr8	18744721	PSD3			OpenSea	Body	0.102251	5.17012e-08	2.99591e-05
cg08819647	chr8	22086441	PHYHIP;PHYHIP		chr8:22089367-22089668	N_Shelf	5'UTR;5'UTR	-0.109193	7.40088e-06	0.00177463
cg06164440	chr8	22432385	SORBS3;SORBS3		chr8:22436295-22437076	N_Shelf	3'UTR;3'UTR	0.381291	2.3669e-26	1.83375e-20
cg10886225	chr8	33282384	FUT10			OpenSea	Body	0.224545	7.28108e-13	2.36025e-09
cg01471372	chr8	38592365	TACC1			OpenSea	5'UTR	0.188263	4.15954e-12	1.01022e-08
cg11570784	chr8	38614280	TACC1		chr8:38614414-38615236	N_Shore	5'UTR	0.115663	8.11047e-14	3.63212e-10
cg04049530	chr8	38688279	TACC1;TACC1;TACC1			OpenSea	Body;Body;Body	0.135942	5.94152e-15	4.2231e-11
cg17297333	chr8	38688500	TACC1;TACC1;TACC1			OpenSea	Body;Body;Body	0.130943	2.35036e-12	6.2148e-09
cg19843891	chr8	48675647			chr8:48676838-48677109	N_Shore		0.118737	1.54128e-06	0.000504266
cg24160421	chr8	48675771			chr8:48676838-48677109	N_Shore		0.100101	1.11046e-05	0.00244272
cg09100338	chr8	48676054			chr8:48676838-48677109	N_Shore		0.109356	7.23337e-06	0.00174255
cg10652722	chr8	53001716				OpenSea		0.226809	2.41218e-11	4.52502e-08
cg09445024	chr8	53001748				OpenSea		0.214028	1.97358e-07	9.25561e-05
cg07265924	chr8	61880470	LOC100130298			OpenSea	TSS200	0.203879	3.37273e-07	0.000144926
cg01902489	chr8	87137368	ATP6V0D2			OpenSea	Body	0.108748	2.47735e-10	3.26971e-07
cg12580288	chr8	91007867				OpenSea		0.156369	1.3452e-14	8.75789e-11
cg10114631	chr8	96317468	C8orf37-AS1;C8orf37-AS1;C8orf37-AS1;C8orf37-AS1;C8orf37-AS1;C8orf37-AS1;C8orf37-AS1;C8orf37-AS1;C8orf37-AS1			OpenSea	Body;Body;Body;Body;Body;Body;Body;Body;Body	0.1278	1.59625e-07	7.77794e-05
cg04751562	chr8	96317605	C8orf37-AS1;C8orf37-AS1;C8orf37-AS1;C8orf37-AS1;C8orf37-AS1;C8orf37-AS1;C8orf37-AS1;C8orf37-AS1;C8orf37-AS1			OpenSea	Body;Body;Body;Body;Body;Body;Body;Body;Body	0.110882	2.80045e-05	0.00506469
cg12415110	chr8	98834461	LAPTM4B			OpenSea	Body	0.119531	6.17179e-10	7.14736e-07
cg03191997	chr8	102803289	NCALD;NCALD;NCALD;NCALD;NCALD;NCALD;NCALD;NCALD;NCALD			OpenSea	1stExon;5'UTR;5'UTR;5'UTR;5'UTR;5'UTR;5'UTR;5'UTR;5'UTR	0.106163	1.03889e-08	7.56464e-06
cg10122917	chr8	119724830	SAMD12-AS1			OpenSea	Body	0.13065	7.02919e-10	8.05599e-07
cg25760227	chr8	130691556				OpenSea		0.120845	9.46984e-06	0.00216359
cg17072244	chr8	140418352				OpenSea		0.147249	1.39928e-15	1.32206e-11
cg07466463	chr8	141574207	EIF2C2;EIF2C2			OpenSea	Body;Body	0.120726	4.20305e-05	0.00690879
cg13462219	chr8	144649510	C8orf73		chr8:144649331-144649742	Island	Body	0.155925	5.07403e-06	0.00131343
cg13399544	chr8	144649678	C8orf73		chr8:144649331-144649742	Island	Body	0.128707	3.66424e-07	0.00015496
cg21788897	chr8	145639074	SLC39A4;SLC39A4;SLC39A4		chr8:145637965-145639182	Island	Body;Body;TSS200	-0.151102	2.87306e-05	0.00516906
cg14228592	chr8	145639181	SLC39A4;SLC39A4		chr8:145637965-145639182	Island	Body;Body	-0.207546	7.29755e-06	0.00175637
cg13065228	chr8	145701192	FOXH1;FOXH1		chr8:145703038-145703902	N_Shore	1stExon;5'UTR	0.13175	9.96498e-06	0.00224997
cg03752471	chr8	145701266	FOXH1;FOXH1		chr8:145703038-145703902	N_Shore	1stExon;5'UTR	0.104954	2.58543e-05	0.00476579
cg10757159	chr9	28774956	LINGO2			OpenSea	5'UTR	0.141837	1.50364e-10	2.14538e-07
cg21471956	chr9	35554143	RUSC2;RUSC2;RUSC2			OpenSea	Body;Body;Body	0.143626	3.90986e-18	8.86657e-14
cg22222858	chr9	36092680	RECK			OpenSea	Body	-0.13744	2.48236e-07	0.000112009
cg03842309	chr9	75207672	TMC1			OpenSea	5'UTR	0.105943	2.03119e-07	9.44005e-05
cg02729758	chr9	89695922				OpenSea		0.106841	1.62702e-05	0.00334004
cg05507459	chr9	91148748	NXNL2;NXNL2		chr9:91149945-91150648	N_Shore	TSS1500;TSS1500	-0.114649	1.92933e-06	0.00060345
cg14605590	chr9	94900583	LOC100128076		chr9:94903572-94903827	N_Shelf	Body	0.108918	2.10053e-05	0.00405427
cg26053066	chr9	96080065	WNK2		chr9:96080113-96080330	N_Shore	Body	-0.120929	1.30907e-10	1.91358e-07
cg20324199	chr9	96080326	WNK2		chr9:96080113-96080330	Island	Body	-0.172103	8.8584e-10	9.90336e-07
cg26688367	chr9	97889723	FANCC;FANCC;FANCC			OpenSea	Body;Body;Body	0.103764	3.41787e-08	2.09477e-05
cg11775053	chr9	97889877	FANCC;FANCC;FANCC			OpenSea	Body;Body;Body	0.106187	3.67503e-07	0.000155247
cg15989983	chr9	97889923	FANCC;FANCC;FANCC			OpenSea	Body;Body;Body	0.119339	1.54273e-10	2.19307e-07
cg06290690	chr9	100850337	TRIM14;TRIM14		chr9:100849699-100850392	Island	Body;Body	-0.105938	2.29046e-10	3.07012e-07
cg11317199	chr9	100850391	TRIM14;TRIM14;TRIM14;TRIM14		chr9:100849699-100850392	Island	Body;Body;Body;Body	-0.105199	5.68594e-12	1.30927e-08
cg13790068	chr9	110184520	LINC01509			OpenSea	Body	0.10613	6.93541e-09	5.53938e-06
cg23964386	chr9	114362249	PTGR1;PTGR1;PTGR1		chr9:114361410-114361760	S_Shore	TSS200;TSS200;TSS1500	0.124249	1.88474e-05	0.00373807
cg04846343	chr9	115649685	SLC46A2;SLC46A2		chr9:115652446-115653448	N_Shelf	Body;ExonBnd	0.106449	2.00709e-07	9.37307e-05
cg01018332	chr9	116845123				OpenSea		0.101303	1.44336e-09	1.48112e-06
cg03481131	chr9	117266783	DFNB31;DFNB31;DFNB31		chr9:117266468-117268094	Island	TSS1500;1stExon;1stExon	0.157383	3.53942e-06	0.000978204
cg24488810	chr9	117266816	DFNB31;DFNB31;DFNB31		chr9:117266468-117268094	Island	TSS1500;1stExon;1stExon	0.125469	1.11297e-05	0.00244686
cg21137446	chr9	127314222	NR6A1;NR6A1;NR6A1			OpenSea	Body;Body;Body	0.102849	5.06993e-10	6.04295e-07
cg15078439	chr9	127952905	PPP6C;PPP6C;PPP6C		chr9:127951391-127952263	S_Shore	TSS1500;TSS1500;TSS1500	-0.12514	1.1068e-05	0.00243883
cg08241360	chr9	129244738	FAM125B		chr9:129244737-129245247	Island	Body	0.26164	9.88833e-11	1.5051e-07
cg15282417	chr9	129245246	FAM125B		chr9:129244737-129245247	Island	Body	0.17423	3.3364e-07	0.000143524
cg05520031	chr9	129262012	FAM125B		chr9:129261861-129262156	Island	Body	0.130708	5.49332e-10	6.43864e-07
cg13676763	chr9	129262204	FAM125B		chr9:129261861-129262156	S_Shore	Body	0.116383	2.33438e-08	1.51796e-05
cg13827677	chr9	131450747	SET;SET		chr9:131450972-131452682	N_Shore	TSS1500;Body	-0.109509	1.07451e-05	0.00238668
cg07950002	chr9	131465811	PKN3		chr9:131464843-131465830	Island	Body	0.153585	3.61239e-10	4.52862e-07
cg16533613	chr9	131769257	NUP188			OpenSea	3'UTR	0.126388	7.8115e-16	8.40548e-12
cg14315334	chr9	132023756			chr9:132020629-132021038	S_Shelf		-0.151882	6.67126e-14	3.15155e-10
cg25118516	chr9	132053387				OpenSea		-0.108881	7.00795e-11	1.10578e-07
cg07135497	chr9	132500492			chr9:132499968-132500553	Island		0.10701	9.11542e-10	1.01322e-06
cg14552982	chr9	133568226	EXOSC2		chr9:133569082-133569451	N_Shore	TSS1500	0.131473	2.14523e-10	2.91582e-07
cg05749985	chr9	133568412	EXOSC2;EXOSC2;EXOSC2;EXOSC2		chr9:133569082-133569451	N_Shore	TSS1500;TSS1500;TSS1500;TSS1500	0.151448	5.41814e-10	6.37326e-07
cg06202136	chr9	133576708	EXOSC2;EXOSC2;EXOSC2;EXOSC2			OpenSea	Body;Body;Body;Body	0.140607	1.1658e-13	4.85593e-10
cg13971484	chr9	134353962	BAT2L1		chr9:134350708-134351708	S_Shelf	Body	0.174321	1.06294e-16	1.41985e-12
cg21202204	chr9	136398165	ADAMTSL2		chr9:136399367-136400274	N_Shore	5'UTR	0.226492	3.07611e-12	7.77329e-09
cg13775295	chr9	137673894	COL5A1			OpenSea	Body	0.16204	2.208e-10	2.98542e-07
cg13957175	chr9	139233849	GPSM1;GPSM1		chr9:139236776-139237518	N_Shelf	Body;Body	0.132025	5.28242e-12	1.2327e-08
cg13659252	chr9	139655589	LCN15		chr9:139654897-139655154	S_Shore	3'UTR	0.130093	1.02548e-13	4.36533e-10
cg13718729	chr9	140056619	GRIN1;GRIN1;GRIN1		chr9:140056283-140057837	Island	Body;Body;Body	-0.111228	1.19071e-06	0.00041128
cg13411784	chr9	140473680	WDR85		chr9:140473002-140473681	Island	TSS1500	-0.104882	2.58318e-05	0.00476487

## Sheet: S3-ADNP-1 DMRs
Table S3- Differentially methylated regions in ADNP-1
Number	Chr	Start	End	Width (bp)	CpG count	Stouffer transformed p-value	Methylation difference (Patient - Control)	Region methylation status in ADNP-2	Distance to gene (bp)	Distance to CpG island (bp)	Overlapping Genes	Overlapping promoters
1	chr16	68013968	68015082	1115	13	7.1618e-160	-0.308138	Oppsite - Hypermethylated	0	0	DPEP3	DPEP3-001, DPEP3-002
2	chr22	22900159	22902665	2507	17	8.69985e-118	-0.138899	Oppsite - Hypermethylated	0	0	PRAME	PRAME-201, PRAME-001, PRAME-003, PRAME-009, PRAME-004, PRAME-006, LL22NC03-63E9.3-001, PRAME-008, PRAME-202, PRAME-012, PRAME-005, PRAME-011, PRAME-010, PRAME-002, PRAME-204
3	chr19	54415012	54416165	1154	10	5.97331e-116	-0.153258	Similar to Controls	0	1924	CACNG7	CACNG7-004, CACNG7-002
4	chr13	52419265	52419728	464	9	4.81548e-108	-0.152246	Similar to Controls	0	40691	TMEM272
5	chr13	20392406	20392981	576	6	1.49594e-103	-0.293927	Similar to Controls	4642	0		ST6GALNAC4P1-001
6	chr3	46758477	46760272	1796	13	1.23616e-95	-0.208115	Similar to Controls	0	0	PRSS50	PRSS50-201
7	chr10	99734081	99735202	1122	10	5.20623e-88	-0.21904	Similar to Controls	0	54412	CRTAC1
8	chr16	66994879	66995461	583	7	3.37944e-87	-0.169538	Similar to Controls	0	11933	CES3	CES3-001, CES3-002, CES3-008, CES3-006, CES3-007, CES3-004
9	chr2	206627521	206629314	1794	13	1.81813e-85	-0.216937	Similar to Controls	0	76204	NRP2	AC007362.3-001, NRP2-015, NRP2-014, NRP2-013, AC007362.3-003, AC007362.3-002
10	chr14	22191146	22191888	743	6	4.73297e-82	-0.177372	Oppsite - Hypermethylated	56907	211446		TRAV3-001
11	chr12	49782966	49783598	633	6	7.15676e-82	-0.261923	Similar to Controls	0	0	SPATS2	RP11-161H23.10-001
12	chr18	12092942	12094056	1115	12	4.31601e-75	-0.166154	Similar to Controls	0	0	ANKRD62	ANKRD62-201, ANKRD62-003, RP11-815J4.5-001
13	chr7	101942851	101945324	2474	10	4.43937e-74	-0.200834	Similar to Controls	0	0	SH2B2	SH2B2-201
14	chr11	120530355	120531034	680	6	1.33339e-71	-0.125322	Oppsite - Hypermethylated	0	94414	GRIK4
15	chr15	26873818	26875085	1268	12	4.78574e-71	-0.23904	Similar to Controls	0	0	GABRB3	GABRB3-006, GABRB3-005
16	chr5	23506738	23507656	919	8	8.34298e-70	-0.248694	Similar to Controls	67	1682847		PRDM9-001, PRDM9-003
17	chr11	65313608	65316589	2982	16	4.48568e-67	-0.126326	Similar to Controls	0	0	LTBP3	LTBP3-008, LTBP3-019, LTBP3-009, LTBP3-010, LTBP3-007
18	chr6	106545531	106546824	1294	14	7.89436e-67	-0.134764	Oppsite - Hypermethylated	0	11145	PRDM1	PRDM1-002, PRDM1-007, PRDM1-003, RP1-134E15.3-001
19	chr7	53879210	53880674	1465	8	4.50493e-66	-0.265001	Similar to Controls	0	592017	LINC01446	GS1-179L18.1-001
20	chr4	147164778	147165249	472	6	1.04852e-65	-0.159606	Similar to Controls	9887	67215		RP11-6L6.7-001
21	chr16	29703339	29703480	142	3	3.50498e-65	-0.270283	Intermediate between ADNP-1 and Controls	0	2718	SLX1B-SULT1A4; QPRT; SMG1P2; SLX1A; BOLA2
22	chr22	18267969	18268249	281	5	9.1934e-65	-0.249628	Oppsite - Hypermethylated	2166	0
23	chr16	67231928	67234167	2240	16	7.18554e-64	-0.119071	Oppsite - Hypermethylated	0	0	E2F4; ELMO3	ELMO3-001, ELMO3-003, ELMO3-002, ELMO3-004, ELMO3-005
24	chr11	133445802	133446415	614	4	1.57493e-63	-0.376929	Similar to Controls	43398	214156
25	chr20	43934854	43935551	698	12	3.7668e-63	-0.101048	Intermediate between ADNP-1 and Controls	0	0	RBPJL; MATN4	MATN4-201, RBPJL-002, MATN4-202, MATN4-004, RBPJL-003, RBPJL-001, MATN4-203, MATN4-002, MATN4-001, MATN4-204
26	chr19	18496259	18497742	1484	9	1.57246e-59	-0.113339	Oppsite - Hypermethylated	0	0	GDF15	GDF15-001, MIR3189-201, GDF15-003
27	chr15	26028787	26029273	487	4	1.12501e-58	-0.173498	Similar to Controls	0	47394	ATP10A
28	chr3	138762462	138765309	2848	15	2.91338e-58	-0.1343	Similar to Controls	0	0	PRR23C	PRR23C-001, PRR23C-201
29	chr12	16512895	16513009	115	3	3.75017e-58	-0.2053	Similar to Controls	0	448360	MGST1
30	chr2	98928364	98928898	535	5	1.3436e-57	-0.287226	Oppsite - Hypermethylated	0	33975	VWA3B
31	chr5	7519455	7519574	120	3	8.11146e-57	-0.243177	Similar to Controls	0	122432	ADCY2
32	chr20	30027638	30028893	1256	10	1.1005e-56	-0.139791	Similar to Controls	0	34076	DEFB123	DEFB123-001
33	chr11	15962841	15963167	327	5	6.31831e-56	-0.166716	Similar to Controls	24827	0
34	chr7	1215631	1216933	1303	7	5.03969e-55	-0.143212	Intermediate between ADNP-1 and Controls	15775	15486
35	chr1	160651452	160651554	103	3	7.6992e-55	-0.187065	Oppsite - Hypermethylated	0	120129	CD48
36	chr9	80070353	80070532	180	3	1.02886e-54	-0.191086	Oppsite - Hypermethylated	0	191914	GNA14	RP11-466A17.1-001
37	chr19	3480363	3481788	1426	8	1.40413e-54	-0.222743	Intermediate between ADNP-1 and Controls	0	0	SMIM24	C19orf77-001, C19orf77-002, C19orf77-004, C19orf77-003
38	chr6	164506197	164507305	1109	12	2.05917e-54	-0.137076	Similar to Controls	506568	112372		RP1-155D22.2-001
39	chr3	126911277	126912011	735	11	2.45881e-54	-0.182112	Similar to Controls	155041	56428		C3orf56-001
40	chr20	31366437	31366486	50	3	6.54345e-54	-0.191422	Oppsite - Hypermethylated	0	15173	DNMT3B	DNMT3B-004
41	chr16	88747591	88748562	972	6	2.22878e-53	-0.136914	Oppsite - Hypermethylated	0	0	SNAI3
42	chr12	57569262	57571021	1760	8	4.69198e-53	-0.126531	Oppsite - Hypermethylated	0	0	LRP1
43	chr2	20441905	20442210	306	5	6.62301e-53	-0.207274	Oppsite - Hypermethylated	6242	16137		AC007041.2-001
44	chr3	114009607	114010259	653	6	2.36907e-52	-0.104373	Oppsite - Hypermethylated	1894	59466		TIGIT-001, TIGIT-002
45	chr17	8736136	8736293	158	3	1.02751e-51	-0.203398	Oppsite - Hypermethylated	0	33311	PIK3R6
46	chr7	97875259	97875502	244	4	5.14985e-51	-0.123927	Oppsite - Hypermethylated	0	5630	TECPR1	TECPR1-008
47	chr17	54969261	54969484	224	3	8.83616e-49	-0.173096	Oppsite - Hypermethylated	0	21348	TRIM25	TRIM25-008, MIR3614-201
48	chr11	62676753	62677384	632	6	1.04533e-47	-0.103805	Oppsite - Hypermethylated	0	13590	CHRM1	AP000438.2-001
49	chr15	62515771	62516966	1196	7	8.38819e-47	-0.190499	Oppsite - Hypermethylated	58288	0
50	chr1	34090664	34092186	1523	7	3.06053e-45	-0.175849	Similar to Controls	0	0	CSMD2	CSMD2-003
51	chr12	56040025	56040601	577	6	7.06939e-45	-0.116872	Oppsite - Hypermethylated	8407	0		OR10AE3P-001
52	chr2	65058570	65059209	640	3	7.90712e-45	-0.121995	Oppsite - Hypermethylated	69764	27595
53	chr5	116790447	116791458	1012	6	1.26116e-44	-0.102216	Oppsite - Hypermethylated	0	878062	LINC00992	LINC00992-003
54	chr2	232765174	232765754	581	5	1.33294e-44	-0.10835	Oppsite - Hypermethylated	8165	0
55	chr5	157117443	157118350	908	4	2.25568e-44	-0.232349	Similar to Controls	10280	0		AC008694.3-001
56	chr10	118569479	118569608	130	3	3.07152e-44	-0.18926	Similar to Controls	0	21624	HSPA12A
57	chr22	24627294	24627669	376	3	8.50264e-44	-0.152946	Oppsite - Hypermethylated	0	19698	GGT5
58	chr22	43911909	43912079	171	4	1.41791e-43	-0.146816	Similar to Controls	54	80746		EFCAB6-AS1-001
59	chr4	33091608	33091706	99	3	5.22449e-43	-0.211344	Oppsite - Hypermethylated	1943184	2366765
60	chr5	169407459	169408301	843	5	2.11866e-42	-0.130326	Oppsite - Hypermethylated	0	124779	DOCK2	FAM196B-001, DOCK2-010, FAM196B-002
61	chr16	2866454	2868805	2352	10	3.18538e-42	-0.143352	Oppsite - Hypermethylated	0	0	PRSS21	PRSS21-001, PRSS21-002, PRSS21-201, PRSS21-004, PRSS21-003, PRSS21-006, PRSS21-007, PRSS21-005, PRSS21-009, PRSS21-010, PRSS21-008
62	chr2	219736312	219739564	3253	9	3.20745e-42	0.226141	Oppsite - Hypomethylated	0	0	WNT6
63	chr6	34498714	34500043	1330	8	6.73351e-42	-0.173055	Intermediate between ADNP-1 and Controls	0	0	PACSIN1
64	chr7	48493792	48495333	1542	11	1.25151e-41	-0.11716	Oppsite - Hypermethylated	0	0	ABCA13	ABCA13-003, ABCA13-201
65	chr5	42755556	42757815	2260	12	3.46729e-41	-0.125241	Oppsite - Hypermethylated	0	166399	CCDC152	CCDC152-001, CCDC152-002
66	chr19	54311615	54313004	1390	7	9.87187e-41	-0.140182	Similar to Controls	0	39655	NLRP12	NLRP12-005
67	chr19	12167119	12167921	803	5	1.38395e-39	-0.118157	Similar to Controls	3336	3558		ZNF878-201
68	chr7	150705000	150707313	2314	8	1.49493e-39	-0.141794	Similar to Controls	0	0	NOS3	NOS3-010, NOS3-009, NOS3-006, NOS3-011
69	chr2	122660039	122660793	755	4	1.65356e-39	-0.215862	Similar to Controls	134610	146512
70	chr16	441972	442770	799	3	2.55196e-39	-0.177995	Intermediate between ADNP-1 and Controls	0	4390	LOC100134368
71	chr11	13508769	13509032	264	3	1.32217e-38	-0.312861	Similar to Controls	4568	23478		RP11-15D14.2-001
72	chr14	101317620	101318703	1084	4	1.34157e-37	-0.146409	Oppsite - Hypermethylated	0	23186	MEG3	MIR770-201, MEG3-201
73	chr20	49609286	49609852	567	4	2.24697e-37	-0.108869	Intermediate between ADNP-1 and Controls	10340	10594
74	chr10	1401915	1402917	1003	5	2.45718e-37	-0.107669	Similar to Controls	0	1742	ADARB2	RP11-398B16.2-001
75	chr5	147862421	147862681	261	3	8.9731e-37	-0.196242	Similar to Controls	0	98754	HTR4
76	chr14	104808474	104809218	745	4	1.18298e-36	-0.196379	Intermediate between ADNP-1 and Controls	161238	7496
77	chr10	76803270	76803925	656	5	1.63373e-36	-0.131594	Intermediate between ADNP-1 and Controls	0	0	DUPD1
78	chr6	27706246	27706340	95	3	1.80771e-36	-0.240878	Similar to Controls	23182	50538		RP1-97D16.1-002
79	chr16	49499006	49500009	1004	7	3.56887e-36	-0.176495	Oppsite - Hypermethylated	24505	0		RP11-189E14.4-001
80	chr11	117051786	117052397	612	4	4.12738e-36	-0.116536	Oppsite - Hypermethylated	0	1551	SIDT2	SIDT2-005, SIDT2-201, SIDT2-010, SIDT2-009, SIDT2-011, SIDT2-012, SIDT2-014, SIDT2-008
81	chr7	25608305	25609394	1090	8	6.61941e-36	-0.118946	Oppsite - Hypermethylated	271206	282562		AC091705.2-201
82	chr7	45431741	45431891	151	3	6.73651e-36	-0.240022	Similar to Controls	181847	181495		ELK1P1-001
83	chr16	31053323	31054411	1089	9	7.71335e-36	-0.104937	Similar to Controls	1834	0		RP11-196G11.2-001
84	chr7	156741514	156743073	1560	12	8.90703e-36	-0.111046	Oppsite - Hypermethylated	0	0	NOM1	NOM1-001
85	chr5	1724892	1726753	1862	11	1.30189e-35	-0.11773	Similar to Controls	15908	0		CTD-2587M23.1-001
86	chr11	133800241	133801225	985	6	3.63654e-35	-0.170116	Oppsite - Hypermethylated	0	0	IGSF9B
87	chr2	71211940	71212157	218	4	5.2091e-35	-0.132304	Oppsite - Hypermethylated	0	5410	ANKRD53
88	chr6	144263369	144263450	82	3	9.17381e-35	-0.136856	Oppsite - Hypermethylated	0	65466	PLAGL1
89	chr16	71576219	71576484	266	3	1.1809e-34	-0.120989	Oppsite - Hypermethylated	3725	79958		RP11-510M2.5-001
90	chr1	20568217	20569715	1499	7	1.72614e-34	-0.178534	Similar to Controls	47696	0		RP3-340N1.6-001
91	chr5	8457124	8458392	1269	11	2.72628e-34	-0.138716	Similar to Controls	0	0	MIR4458HG	RP11-480D4.1-001, MIR4458HG-001, RP11-480D4.4-001, RP11-480D4.2-001, MIR4458HG-003, RP11-480D4.2-002
92	chr5	66461884	66462988	1105	5	2.80831e-34	-0.144633	Oppsite - Hypermethylated	0	2288	MAST4
93	chr11	44642868	44642932	65	3	5.75575e-34	-0.153806	Oppsite - Hypermethylated	1552	55463
94	chr14	23623480	23624788	1309	10	8.66606e-34	-0.120442	Intermediate between ADNP-1 and Controls	0	58755	SLC7A8	SLC7A8-006, RNU6-1138P-201, SLC7A8-201, SLC7A8-002, SLC7A8-007, SLC7A8-005
95	chr21	17791594	17791899	306	3	2.78973e-33	-0.232102	Oppsite - Hypermethylated	0	688593	MIR99AHG	LINC00478-010, LINC00478-008, LINC00478-009, AP001172.3-001, LINC00478-017, LINC00478-016
96	chr14	102050490	102051810	1321	6	3.74251e-33	-0.133373	Similar to Controls	20700	0
97	chr11	123105467	123106021	555	4	4.99487e-33	-0.154968	Oppsite - Hypermethylated	39459	38480
98	chr10	131843517	131845025	1509	10	5.2811e-33	-0.164635	Similar to Controls	17136	0
99	chr17	47089952	47092272	2321	11	6.40785e-33	-0.168885	Oppsite - Hypermethylated	0	0	IGF2BP1	IGF2BP1-005, RP11-501C14.6-001
100	chr13	106063138	106063172	35	3	6.98004e-33	-0.264617	Similar to Controls	48233	1082236
101	chr15	49713977	49716645	2669	9	1.00012e-32	-0.166044	Similar to Controls	0	196340	FGF7	FGF7-001, FGF7-002, FGF7-005, FGF7-004
102	chr4	184678574	184680264	1691	6	1.4518e-32	-0.120204	Oppsite - Hypermethylated	43826	0
103	chr7	157178981	157180126	1146	8	4.86092e-32	-0.116474	Similar to Controls	0	12794	DNAJB6
104	chr12	130707179	130707559	381	5	5.27578e-32	-0.166904	Similar to Controls	56893	58190
105	chr5	2686914	2687086	173	3	6.13765e-32	-0.126334	Oppsite - Hypermethylated	59192	43604
106	chr17	77948865	77949135	271	3	1.26531e-31	-0.123965	Similar to Controls	0	2710	TBC1D16
107	chr8	49042632	49044542	1911	7	1.69785e-31	-0.113991	Similar to Controls	68177	0
108	chr10	18999145	18999425	281	4	3.00507e-31	-0.204135	Similar to Controls	32204	0
109	chr4	4763259	4763753	495	7	4.52854e-31	-0.123532	Oppsite - Hypermethylated	50594	90860
110	chr10	71867147	71868633	1487	6	1.55066e-30	-0.140951	Similar to Controls	0	23459	H2AFY2; AIFM2
111	chr7	154683249	154685823	2575	14	2.1689e-30	-0.105275	Similar to Controls	0	0	DPP6
112	chr15	90190637	90191926	1290	5	3.62478e-30	-0.125356	Oppsite - Hypermethylated	0	0	KIF7
113	chr10	82295394	82296516	1123	6	4.5009e-30	-0.137069	Oppsite - Hypermethylated	1141	0		SH2D4B-005, RP11-137H2.4-001, SH2D4B-202
114	chr12	5936877	5937409	533	5	7.39979e-30	-0.12876	Oppsite - Hypermethylated	0	0	ANO2
115	chr10	4193830	4194452	623	6	7.64135e-30	-0.110958	Similar to Controls	366356	365703
116	chr16	660965	661482	518	3	3.66748e-29	-0.199594	Similar to Controls	0	2554	RAB40C
117	chr20	25730696	25732163	1468	6	3.80196e-29	-0.151874	Similar to Controls	11938	52911		RP13-401N8.1-001
118	chr19	12758083	12760206	2124	10	1.21565e-28	-0.132998	Similar to Controls	0	0	MAN2B1	MAN2B1-006, MAN2B1-005, MAN2B1-007, CTD-2192J16.22-001
119	chr14	22470158	22471278	1121	5	1.39659e-28	-0.144658	Similar to Controls	335919	490458		TRAV18-001
120	chr1	247802464	247803706	1243	10	1.65489e-28	-0.115692	Similar to Controls	31713	0		RP11-978I15.10-001, RP11-978I15.10-002, RP11-634B7.4-001, RP11-634B7.4-002
121	chr10	85974018	85974623	606	5	6.22025e-28	-0.164591	Similar to Controls	0	18714	CDHR1	CDHR1-003
122	chr3	142666108	142667252	1145	6	1.20216e-27	-0.131919	Similar to Controls	4729	0
123	chr1	147736190	147737207	1018	6	1.23206e-27	-0.187045	Similar to Controls	69395	0		RNU1-120P-201
124	chr16	54227790	54228582	793	8	3.68905e-27	-0.119125	Similar to Controls	79410	0
125	chr8	61878906	61880794	1889	6	9.98455e-27	-0.122165	Oppsite - Hypermethylated	0	43034	LOC100130298	AC022182.3-001
126	chr19	49713323	49714934	1612	8	1.01688e-26	-0.136455	Similar to Controls	0	0	TRPM4	TRPM4-013, TRPM4-014
127	chr11	131969729	131970572	844	3	1.39374e-26	-0.243005	Similar to Controls	0	188196	NTM
128	chr8	31354291	31355018	728	6	1.50126e-26	-0.172527	Similar to Controls	141892	141507		RP11-566H8.1-001
129	chr1	31654355	31655009	655	5	2.11893e-26	-0.119069	Similar to Controls	0	0	NKAIN1	NKAIN1-005
130	chr20	741049	742683	1635	5	2.4141e-26	-0.15395	Similar to Controls	0	0	SLC52A3
131	chr17	3505579	3507230	1652	7	2.81605e-26	-0.115591	Similar to Controls	0	20013	TRPV1	RP11-235E17.4-001
132	chr19	51774264	51775111	848	7	5.12296e-26	-0.120181	Intermediate between ADNP-1 and Controls	1681	0		CTD-3187F8.11-003, CTD-3187F8.11-001, CTD-3187F8.2-001, CTD-3187F8.11-002
133	chr14	102101595	102102737	1143	4	9.92665e-26	-0.209943	Similar to Controls	71805	0
134	chr2	173539091	173539804	714	4	1.05025e-25	-0.22024	Similar to Controls	48113	60477		AC018712.2-001
135	chr5	115696282	115697696	1415	5	1.53292e-25	-0.171233	Oppsite - Hypermethylated	67303	0
136	chr8	47829660	47830145	486	4	3.12446e-25	-0.131639	Oppsite - Hypermethylated	62252	36224
137	chr11	8751512	8753375	1864	7	5.96066e-25	-0.103661	Similar to Controls	0	0	ST5
138	chr2	114736119	114737730	1612	10	1.35114e-24	-0.130416	Intermediate between ADNP-1 and Controls	0	0	LINC01191	AC010982.1-001, AC110769.3-001
139	chr8	22940959	22942032	1074	6	2.18893e-24	-0.126777	Similar to Controls	0	14046	LOC254896	TNFRSF10C-002, TNFRSF10C-003
140	chr11	102678417	102678779	363	4	2.23729e-24	-0.110901	Similar to Controls	0	283495	WTAPP1	AP000619.6-001
141	chr13	23309689	23310675	987	10	2.3549e-24	-0.147877	Similar to Controls	160493	38769
142	chr20	3730221	3731334	1114	6	4.66474e-24	-0.117616	Oppsite - Hypermethylated	0	0	HSPA12B
143	chr15	43510478	43511450	973	3	5.77277e-24	-0.149371	Oppsite - Hypermethylated	0	32661	EPB42	EPB42-003, EPB42-004, EPB42-008
144	chr3	179529599	179529932	334	3	7.8596e-24	-0.119856	Similar to Controls	0	158049	PEX5L
145	chr17	9065450	9067014	1565	6	8.80908e-24	-0.123462	Similar to Controls	0	0	NTN1	NTN1-002
146	chr11	61543851	61546238	2388	9	1.37675e-23	-0.11464	Similar to Controls	0	0	MYRF	MYRF-003, MYRF-007, MYRF-006, MYRF-008
147	chr3	49170498	49171343	846	8	2.13197e-23	-0.14227	Oppsite - Hypermethylated	0	12034	LAMB2	LAMB2-003, LAMB2-001, LAMB2-018
148	chr19	57306631	57307081	451	5	3.40339e-23	-0.121093	Intermediate between ADNP-1 and Controls	0	0	ZIM2
149	chr11	102702285	102703383	1099	5	5.17272e-23	-0.103908	Oppsite - Hypermethylated	0	258891	WTAPP1	WTAPP1-001
150	chr7	52085978	52086790	813	3	1.96927e-22	-0.122246	Similar to Controls	701462	254678
151	chr13	22615049	22615334	286	5	2.23867e-22	-0.156249	Similar to Controls	162749	365293
152	chr11	66838046	66839363	1318	6	3.28654e-22	-0.103161	Oppsite - Hypermethylated	0	0	RHOD
153	chr8	48675647	48676898	1252	8	3.44396e-22	0.114961	Similar to ADNP-1	0	0	SPIDR
154	chr12	131237437	131237708	272	4	6.4527e-22	-0.112483	Similar to Controls	36436	36710
155	chr16	84096367	84096529	163	3	6.47494e-22	-0.11879	Oppsite - Hypermethylated	0	10251	MBTPS1	MBTPS1-017, MBTPS1-006, MBTPS1-018
156	chr10	134330970	134332442	1473	7	2.13506e-21	-0.122368	Similar to Controls	18910	10823		RP11-432J24.5-001
157	chr17	16593582	16593613	32	4	2.62361e-21	-0.156979	Intermediate between ADNP-1 and Controls	25	0		CCDC144A-002, CCDC144A-012, CCDC144A-013, CCDC144A-003, CCDC144A-001, CCDC144A-006, CCDC144A-004, CCDC144A-201, RP11-219A15.1-001, CCDC144A-202, CCDC144A-005, RNU6-405P-201
158	chr1	36106988	36108233	1246	11	2.68701e-21	-0.105868	Similar to Controls	0	0	PSMB2	PSMB2-001
159	chr12	108323392	108323493	102	3	3.14e-21	-0.120534	Similar to Controls	25843	25648
160	chr6	36627451	36628713	1263	4	3.86835e-21	-0.156101	Similar to Controls	15523	0
161	chr17	39019545	39019978	434	4	4.43438e-21	-0.109385	Similar to Controls	0	0	KRT12
162	chr13	110521956	110522572	617	6	9.09751e-21	-0.167868	Similar to Controls	83041	0
163	chr3	128502913	128503288	376	3	1.02855e-20	-0.103799	Oppsite - Hypermethylated	0	18862	RAB7A	RN7SL698P-201
164	chr15	40566017	40566933	917	3	1.08709e-20	-0.125125	Oppsite - Hypermethylated	0	5145	PAK6	PAK6-016
165	chr14	70315994	70317239	1246	9	1.56802e-20	-0.115753	Similar to Controls	28874	0
166	chr6	78359965	78360731	767	4	1.68677e-20	-0.104984	Oppsite - Hypermethylated	186844	0
167	chr15	31371797	31373178	1382	4	2.17432e-20	-0.110702	Similar to Controls	0	53264	TRPM1
168	chr4	189580331	189580875	545	5	4.66305e-20	-0.143561	Similar to Controls	57268	0
169	chr8	52320849	52322341	1493	11	6.8079e-20	-0.116169	Similar to Controls	0	0	PXDNL	PXDNL-004, PXDNL-003
170	chr19	58861502	58862398	897	6	9.21761e-20	-0.146865	Similar to Controls	0	0	A1BG	A1BG-AS1-001
171	chr17	8128592	8130356	1765	6	1.86382e-19	-0.111893	Similar to Controls	0	2105	CTC1	LINC00324-001, RP11-849F2.8-001
172	chr20	1450828	1450886	59	3	2.34523e-19	-0.101919	Similar to Controls	2490	3098
173	chr10	19777254	19778008	755	6	2.59494e-19	-0.104942	Similar to Controls	327363	326443		MALRD1-002, HMGN1P20-001, MALRD1-202, MALRD1-003
174	chr7	99195655	99196468	814	5	7.74982e-19	-0.115471	Similar to Controls	0	0	TMEM225B	GS1-259H13.2-003, GS1-259H13.2-001, GS1-259H13.2-002
175	chr1	246859889	246860416	528	5	9.46068e-19	-0.141033	Oppsite - Hypermethylated	26961	26848
176	chr8	96317468	96318034	567	3	1.11879e-18	-0.102988	Oppsite - Hypermethylated	0	35720	C8orf37-AS1
177	chr4	158124556	158125973	1418	5	1.17554e-18	-0.159057	Similar to Controls	15321	15431		RNU6-582P-201, GRIA2-007, RP11-392C20.1-001
178	chr2	220550251	220550363	113	3	1.46448e-18	-0.134036	Similar to Controls	43548	57502		AC009502.4-001, AC009502.1-001, AC009502.4-002, AC009502.4-004
179	chr8	1847999	1848614	616	5	2.25661e-18	-0.126163	similar to ADNP-1	0	16990	ARHGEF10
180	chr2	184160008	184160237	230	3	5.27335e-18	-0.109207	Similar to Controls	133599	34424
181	chr7	52341469	52342124	656	4	6.07866e-18	-0.174052	Oppsite - Hypermethylated	761224	0
182	chr22	27834439	27834629	191	3	7.69287e-18	0.139707	Oppsite - Hypomethylated	309635	0
183	chr18	9771520	9772089	570	3	7.9187e-18	-0.133499	Oppsite - Hypermethylated	0	62208	RAB31
184	chr11	78614239	78615062	824	4	8.27417e-18	-0.153941	Similar to Controls	0	0	TENM4	TENM4-010
185	chr9	90439478	90440466	989	6	8.40675e-18	-0.106146	Similar to Controls	19193	0
186	chr6	25026539	25028080	1542	7	9.23041e-18	-0.127181	Oppsite - Hypermethylated	0	111840	RIPOR2	ASS1P1-001
187	chr7	151451332	151452760	1429	4	9.29533e-18	-0.100386	Oppsite - Hypermethylated	0	27229	PRKAG2
188	chr3	141681567	141682388	822	3	1.27858e-17	-0.105646	Oppsite - Hypermethylated	0	85278	TFDP2	TFDP2-024
189	chr4	185018391	185019116	726	4	2.78679e-17	-0.124154	Oppsite - Hypermethylated	0	0	ENPP6
190	chr5	98175255	98175760	506	3	3.39457e-17	-0.123188	Oppsite - Hypermethylated	15147	64947
191	chr2	708656	709442	787	6	3.41262e-17	-0.121048	Similar to Controls	31216	22594
192	chr11	111298336	111300077	1742	4	3.49291e-17	-0.112605	Similar to Controls	9424	83091
193	chr8	2480483	2481226	744	4	7.44661e-17	-0.13352	Similar to Controls	311648	0		RP11-378A12.1-001, RP11-378A12.1-002
194	chr19	49668729	49669542	814	3	7.60742e-17	-0.23145	Oppsite - Hypermethylated	0	0	TRPM4	TRPM4-010
195	chr15	98195808	98196333	526	6	8.13732e-17	0.142007	Similar to Controls	89512	0
196	chr10	54538305	54538699	395	4	1.28035e-16	-0.153363	Oppsite - Hypermethylated	6844	92512
197	chr6	51275227	51275456	230	3	1.32836e-16	-0.148982	Similar to Controls	204688	456795		RP3-437C15.1-001, RP3-437C15.1-201
198	chr20	2674697	2676474	1778	5	1.92399e-16	-0.160987	Similar to Controls	0	0	EBF4	AL035460.1-201, EBF4-009, EBF4-201, EBF4-002, EBF4-005, EBF4-004, EBF4-011, EBF4-010
199	chr11	133788233	133790265	2033	6	1.96001e-16	-0.103048	Oppsite - Hypermethylated	0	0	IGSF9B
200	chr6	6495028	6495374	347	3	2.54255e-16	-0.117653	Oppsite - Hypermethylated	0	50996	LY86-AS1	LY86-AS1-006
201	chr1	223883793	223884247	455	3	4.20534e-16	-0.132997	Oppsite - Hypermethylated	5047	15743
202	chr3	39470478	39470608	131	3	9.59793e-16	-0.12397	Similar to Controls	16445	21833
203	chr11	115829838	115830067	230	3	9.75322e-16	-0.102637	Similar to Controls	198492	198720
204	chr2	179387456	179388064	609	5	9.93485e-16	-0.104221	Similar to Controls	0	41972	MIR548N	TTN-AS1-001, TTN-AS1-006, TTN-AS1-005, TTN-AS1-004, TTN-AS1-008, TTN-AS1-002, TTN-AS1-038, TTN-AS1-031, TTN-AS1-039, TTN-AS1-011, TTN-AS1-017, TTN-AS1-040, TTN-AS1-030, TTN-AS1-013, TTN-AS1-037, TTN-AS1-014, TTN-AS1-009, TTN-AS1-016, TTN-AS1-052
205	chr1	6187633	6188946	1314	6	9.98804e-16	-0.10527	Similar to Controls	0	0	CHD5	CHD5-006
206	chr3	65342216	65342971	756	6	1.53974e-15	-0.100321	Similar to Controls	0	0	MAGI1
207	chr15	27819306	27819924	619	5	1.96548e-15	-0.12519	Similar to Controls	40932	32245
208	chr12	2031262	2032495	1234	6	2.09177e-15	-0.124153	Similar to Controls	3391	13100
209	chr3	126721131	126721586	456	3	3.16613e-15	-0.105851	Oppsite - Hypermethylated	0	11382	PLXNA1
210	chr10	86016597	86016954	358	4	3.45123e-15	-0.109604	Oppsite - Hypermethylated	0	19169	RGR	RGR-007
211	chr8	80730932	80731144	213	3	3.97268e-15	0.116021	Similar to Controls	50833	34473
212	chr14	57535290	57535847	558	4	4.44399e-15	0.105912	Similar to Controls	133346	199259		RP11-108M12.3-001
213	chr19	22800629	22801034	406	3	4.99525e-15	-0.124588	Similar to Controls	14276	0
214	chr8	6407134	6407812	679	3	6.23933e-15	-0.173756	Similar to Controls	0	16403	ANGPT2; MCPH1
215	chr10	112888790	112889349	560	3	8.66967e-15	-0.116331	Oppsite - Hypermethylated	48127	49486
216	chr6	126080132	126081226	1095	5	8.84468e-15	-0.123719	Similar to Controls	0	0	HEY2
217	chr12	9217079	9217907	829	11	1.00925e-14	-0.119699	Oppsite - Hypermethylated	0	0	A2M-AS1	A2M-AS1-001, LINC00612-001
218	chr1	230468168	230469330	1163	7	1.05372e-14	-0.101665	Similar to Controls	0	0	PGBD5
219	chr18	76266265	76266437	173	3	1.2825e-14	-0.172334	Oppsite - Hypermethylated	473837	0		RP11-123I22.1-001
220	chr22	50160014	50161123	1110	3	1.33995e-14	-0.147091	Intermediate between ADNP-1 and Controls	5813	1796
221	chr4	106062278	106062757	480	3	1.41659e-14	-0.12019	Similar to Controls	4274	4716		AC004069.2-001
222	chr10	44223817	44224459	643	4	1.8352e-14	-0.13616	Similar to Controls	53669	0		RP11-272J7.6-001
223	chr21	48081066	48082402	1337	6	1.88023e-14	-0.151304	Oppsite - Hypermethylated	0	0	PRMT2
224	chr19	611107	611506	400	4	2.45043e-14	0.141462	Intermediate between ADNP-1 and Controls	0	0	HCN2
225	chr5	110062384	110062837	454	13	2.63834e-14	-0.117802	Similar to Controls	0	11768	TMEM232	TMEM232-201, TMEM232-001, TMEM232-015, TMEM232-008, TMEM232-014, TMEM232-003, TMEM232-010, TMEM232-002
226	chr2	133402475	133403841	1367	6	3.43311e-14	-0.104802	Similar to Controls	0	0	LYPD1; GPR39
227	chr8	63614431	63614552	122	3	4.35451e-14	-0.127078	Oppsite - Hypermethylated	0	336570	NKAIN3
228	chr12	17741732	17742157	426	3	5.14525e-14	-0.14654	Oppsite - Hypermethylated	84075	1540484		RP11-606D9.1-001, RP11-871F6.3-001
229	chr5	3787038	3787948	911	4	5.6462e-14	-0.106139	Similar to Controls	185520	66588
230	chr11	60534360	60535870	1511	4	5.76786e-14	-0.1012	Similar to Controls	0	0	MS4A15
231	chr14	75614186	75614844	659	4	5.9542e-14	-0.11096	Oppsite - Hypermethylated	0	20174	TMED10	TMED10-006, TMED10-005, TMED10-004
232	chr12	108634147	108634275	129	3	7.28371e-14	-0.150095	Similar to Controls	0	110294	WSCD2
233	chr6	87832220	87832666	447	4	1.17233e-13	-0.122308	Similar to Controls	27354	0		RCN1P1-001
234	chr6	169977394	169978387	994	5	1.58954e-13	-0.129043	Similar to Controls	0	0	WDR27
235	chr22	29866414	29867475	1062	3	1.67124e-13	-0.118656	Oppsite - Hypermethylated	8705	0
236	chr6	49681178	49682595	1418	13	2.10024e-13	-0.102098	Similar to Controls	0	161991	CRISP2	CRISP2-001
237	chr15	26915257	26915752	496	4	2.44222e-13	-0.115289	Oppsite - Hypermethylated	0	0	GABRB3
238	chr16	89689757	89690802	1046	5	2.75401e-13	-0.107302	Oppsite - Hypermethylated	0	23109	DPEP1
239	chr1	234367145	234367586	442	5	5.8993e-13	-0.160776	Similar to Controls	0	0	SLC35F3
240	chr8	49493865	49494724	860	3	7.19879e-13	-0.102814	Similar to Controls	128626	24905
241	chr22	47797302	47798088	787	3	7.89803e-13	0.150512	Intermediate between ADNP-1 and Controls	218703	187979
242	chr6	45294926	45296161	1236	6	1.31728e-12	-0.127897	Similar to Controls	0	49024	SUPT3H; RUNX2	RUNX2-201, RUNX2-004, RUNX2-003, RUNX2-002, RUNX2-005, RUNX2-007, RUNX2-203, RUNX2-008
243	chr10	29228186	29228916	731	5	1.68112e-12	-0.119087	Similar to Controls	143206	13823
244	chr20	47012991	47013841	851	4	3.60977e-12	-0.134317	Similar to Controls	13609	0		RP1-66N13.1-001
245	chr6	25732146	25733243	1098	5	3.81162e-12	-0.102732	Similar to Controls	0	0	HIST1H2APS1	HIST1H2BPS1-201, HIST1H2BPS1-001, HIST1H2APS1-001
246	chr19	40728255	40729386	1132	5	3.90063e-12	-0.111316	Similar to Controls	0	0	CNTD2	CNTD2-003, CNTD2-004, CNTD2-005
247	chr11	58830191	58830857	667	4	8.9648e-12	-0.128149	Similar to Controls	4265	0
248	chr21	45903398	45905208	1811	4	1.20333e-11	-0.111477	Similar to Controls	12566	19490		AP001065.15-001
249	chr6	109610932	109612628	1697	5	1.23954e-11	-0.106202	Similar to Controls	2877	0		PTCHD3P3-001, RP11-425D10.1-001, snoU13.88-201, CCDC162P-008
250	chr10	37969553	37970316	764	3	1.76948e-11	-0.142813	Similar to Controls	77693	0
251	chr18	76751616	76753238	1623	4	1.9441e-11	-0.125764	Similar to Controls	0	0	SALL3	SALL3-006, SALL3-003
252	chr2	167466160	167467305	1146	3	3.2536e-11	-0.128588	Oppsite - Hypermethylated	115442	233448
253	chr6	146660979	146661192	214	3	3.56769e-11	-0.129186	Oppsite - Hypermethylated	0	94283	GRM1	RNA5SP222-201
254	chr1	870791	872385	1595	10	3.5803e-11	0.109906	Similar to Controls	0	0	SAMD11
255	chr1	159899640	159900133	494	3	3.61054e-11	-0.123161	Similar to Controls	0	0	IGSF9
256	chr7	81240445	81240667	223	4	4.43211e-11	-0.103066	Similar to Controls	90776	0		AC010091.4-001
257	chr3	122378918	122379686	769	3	9.39482e-11	-0.125526	Similar to Controls	19985	19969		EIF4BP8-001
258	chr21	37451666	37452611	946	5	9.99357e-11	-0.112161	Similar to Controls	0	8887	SETD4	SETD4-007
259	chr6	168435636	168437166	1531	6	1.13068e-10	-0.110689	Similar to Controls	0	0	KIF25	KIF25-003
260	chr10	45719751	45720134	384	5	1.13455e-10	-0.116017	Similar to Controls	38261	0
261	chr17	20687481	20687912	432	3	1.21024e-10	-0.101835	Similar to Controls	46302	0		SCDP1-001
262	chr11	7109460	7110148	689	7	1.26608e-10	-0.163251	Similar to Controls	16	0		RBMXL2-001
263	chr2	636122	637432	1311	3	1.40715e-10	-0.103827	Similar to Controls	30540	0
264	chr2	159651559	159652019	461	5	2.02659e-10	-0.104519	Similar to Controls	0	172835	DAPL1	DAPL1-001, DAPL1-002
265	chr6	2952086	2953123	1038	3	2.16149e-10	-0.226303	Similar to Controls	0	17963	SERPINB6
266	chr21	46654108	46654235	128	3	2.25852e-10	-0.140831	Intermediate between ADNP-1 and Controls	7629	23484		LINC00334-001, LINC00334-002
267	chr21	42741055	42742432	1378	7	2.32159e-10	-0.10157	Oppsite - Hypermethylated	0	49861	MX2	MX2-009, MX2-008, MX2-201
268	chr17	28903508	28904298	791	4	2.64794e-10	-0.109073	Similar to Controls	0	0	LRRC37BP1	AC005562.1-001, AC006050.2-001, AC005562.1-005
269	chr8	1320565	1321883	1319	7	2.70234e-10	-0.123052	Similar to Controls	69737	0
270	chr5	101119084	101119766	683	5	3.62361e-10	-0.124307	Similar to Controls	449925	512283
271	chr3	133191078	133191407	330	4	3.78037e-10	-0.103393	Similar to Controls	0	100796	BFSP2	BFSP2-003
272	chr2	50201413	50201511	99	5	4.84916e-10	-0.1111	Similar to Controls	0	372534	NRXN1	NRXN1-016, NRXN1-011
273	chr1	228890820	228891306	487	4	9.86919e-10	-0.111505	Oppsite - Hypermethylated	8403	0
274	chr16	49732224	49733377	1154	6	1.19161e-09	-0.108978	Oppsite - Hypermethylated	0	0	ZNF423
275	chr7	5527669	5528266	598	5	1.49627e-09	0.113564	Oppsite - Hypomethylated	0	0	FBXL18
276	chr8	514736	514821	86	3	1.62671e-09	-0.116479	Similar to Controls	18954	18652
277	chr2	130345044	130345405	362	4	2.135e-09	-0.130703	Similar to Controls	335029	0
278	chr13	81228874	81229541	668	5	7.97216e-09	-0.104324	Similar to Controls	313787	0		PWWP2AP1-001
279	chr19	50249464	50250529	1066	6	1.12593e-08	-0.104325	Oppsite - Hypermethylated	0	0	TSKS	TSKS-003
280	chr20	33567304	33567887	584	6	1.98295e-08	-0.113236	Oppsite - Hypomethylated	0	17152	MYH7B	MYH7B-002, MYH7B-003
281	chr15	79092743	79093562	820	4	2.50271e-08	-0.121133	Similar to Controls	0	0	ADAMTS7	ADAMTS7-004
282	chr3	113234510	113235258	749	4	2.5468e-08	0.127623	Similar to Controls	475	415		SPICE1-001, SPICE1-002, SPICE1-007, SPICE1-005, SPICE1-004
283	chr19	40904691	40904974	284	3	2.98032e-08	-0.112213	similar to ADNP-1	0	0	PRX
284	chr19	46801193	46802478	1286	6	3.19786e-08	-0.11503	Oppsite - Hypermethylated	0	589	RNU6-66P; HIF3A	HIF3A-001, HIF3A-007, HIF3A-009, HIF3A-201, HIF3A-003, HIF3A-004, HIF3A-002, HIF3A-011, HIF3A-014, HIF3A-018, HIF3A-012, HIF3A-010
285	chr2	176121126	176121927	802	4	3.84217e-08	-0.12289	Similar to Controls	74635	74621		AC096649.3-002, AC096649.3-001
286	chr22	46762841	46763229	389	3	7.54032e-08	-0.129015	Oppsite - Hypermethylated	0	0	CELSR1	CELSR1-003
287	chr19	18700160	18701320	1161	6	8.74843e-08	-0.105231	Similar to Controls	0	0	REX1BD	C19orf60-001, C19orf60-002, C19orf60-007, C19orf60-005, C19orf60-008, C19orf60-004, C19orf60-003, C19orf60-006
288	chr2	114359188	114359736	549	3	1.40428e-07	-0.113932	Similar to Controls	34	16889		DDX11L2-001, DDX11L2-002, DDX11L2-201
289	chr15	72094780	72095296	517	3	1.59427e-07	-0.107842	Similar to Controls	7597	8895
290	chr1	113285118	113285940	823	3	3.02554e-07	0.156485	Similar to Controls	15261	392
291	chr2	70121688	70122240	553	3	3.49297e-07	-0.174199	Oppsite - Hypermethylated	0	19119	SNRNP27	SNRNP27-001, SNRNP27-002, SNRNP27-003, SNRNP27-004
292	chr11	8931473	8931708	236	4	5.86879e-07	-0.103033	Oppsite - Hypermethylated	0	865	ST5	AKIP1-005, AKIP1-004, AKIP1-001, AKIP1-009, AKIP1-006, AKIP1-002, AKIP1-003, AKIP1-011, AKIP1-008, ST5-012, ST5-001, AKIP1-010, AKIP1-007
293	chr13	24269867	24270321	455	3	1.08589e-06	-0.116232	Oppsite - Hypermethylated	19622	0
294	chr19	49890915	49891603	689	5	1.3919e-06	-0.10395	Intermediate between ADNP-1 and Controls	0	0	CCDC155	CCDC155-001, CCDC155-014, CCDC155-016, CCDC155-010, CCDC155-013, CCDC155-004, CCDC155-007, CCDC155-011, CCDC155-012, AC010524.2-001, CCDC155-006
295	chr1	217306590	217306763	174	3	1.4608e-06	-0.130466	Similar to Controls	0	981	ESRRG
296	chr5	176796981	176798049	1069	6	1.73173e-06	-0.125703	Oppsite - Hypermethylated	0	2139	RGS14	RGS14-014, RGS14-012, RGS14-013, RGS14-011, RGS14-010
297	chr10	34408530	34408654	125	3	3.03602e-06	-0.121568	Oppsite - Hypermethylated	0	694470	PARD3
298	chr6	13769806	13770187	382	3	3.51692e-06	-0.137585	Similar to Controls	16593	0
299	chr3	18484672	18485411	740	3	4.42622e-06	0.100132	Similar to Controls	4406	0		AC144521.1-001, TBC1D5-003, SATB1-006, SATB1-008, SATB1-009, AC144521.1-004
300	chr19	51330265	51330469	205	4	5.61088e-06	-0.101474	Similar to Controls	0	0	KLK15	KLK15-007
301	chr17	22203008	22203489	482	3	9.17459e-06	-0.106232	Intermediate between ADNP-1 and Controls	179016	10939		RP11-846F4.11-001
302	chr2	242294423	242294986	564	5	1.46289e-05	-0.102929	Intermediate between ADNP-1 and Controls	677	411		FARP2-001, FARP2-002, AC005104.3-001, FARP2-004, FARP2-005, FARP2-201
303	chr19	12984170	12985203	1034	3	1.73983e-05	-0.136223	Similar to Controls	0	0	MAST1	AC020934.1-201, MAST1-010, HOOK2-024
304	chr5	61028303	61028854	552	3	2.32007e-05	-0.100614	Oppsite - Hypermethylated	25940	105830
305	chr14	99640471	99641778	1308	4	2.75513e-05	-0.145255	Similar to Controls	0	0	BCL11B
306	chr19	519035	519611	577	3	4.93391e-05	0.102709	Similar to ADNP-1	0	0	TPGS1
307	chr5	51426	51898	473	3	0.000177901	-0.143704	Oppsite - Hypermethylated	88474	0
308	chr19	551234	551536	303	3	0.000208667	0.103562	Similar to ADNP-1	1313	0

## Sheet: S4-ADNP-2 DMRs
Table S4- Differentially methylated regions in ADNP-2
Number	Chr	Start	End	Width (bp)	CpG count	Stouffer transformed p-value	Methylation difference (Patient - Control)	Region methylation status in ADNP-1	Distance to gene (bp)	Distance to CpG island (bp)	Overlapping Genes	Overlapping promoters
1	chr22	21985982	21987190	1209	10	4.33326e-41	-0.106723	Similar to ADNP-2	0	1497	CCDC116	YDJC-001, CCDC116-001, YDJC-201, YDJC-002, CCDC116-002, YDJC-006, YDJC-004, YDJC-003, YDJC-005, CCDC116-003
2	chr5	71852464	71853215	752	4	7.15736e-40	0.336566	Opposite - Hypomethylated	49214	95706
3	chr5	169407459	169408301	843	5	1.1539e-39	0.174955	Opposite - Hypomethylated	0	124779	DOCK2	FAM196B-001, DOCK2-010, FAM196B-002
4	chr19	17877419	17877846	428	6	1.85008e-38	0.180532	Opposite - Hypomethylated	0	0	FCHO1
5	chr11	62676753	62677384	632	6	3.57146e-35	0.134755	Opposite - Hypomethylated	0	13590	CHRM1	AP000438.2-001
6	chr3	47040214	47040357	144	3	1.98873e-29	0.139978	Similar to Controls	0	10129	NBEAL2
7	chr6	26224392	26226256	1865	14	3.56929e-27	-0.143338	Similar to Controls	0	0	HIST1H3E	HIST1H3E-001
8	chr17	37024020	37025274	1255	8	8.18501e-27	0.152252	Opposite - Hypomethylated	837	463		LASP1-001, LASP1-201, LASP1-202, LASP1-005, LASP1-004, LASP1-003
9	chr11	66838046	66839363	1318	6	1.48435e-26	0.148388	Opposite - Hypomethylated	0	0	RHOD
10	chr20	3730221	3731334	1114	6	1.14232e-24	0.126901	Opposite - Hypomethylated	0	0	HSPA12B
11	chr1	160651452	160651554	103	3	4.27895e-23	0.163007	Opposite - Hypomethylated	0	120129	CD48
12	chr19	8590567	8591776	1210	4	1.29872e-20	-0.23868	Similar to Controls	0	0	MYO1F	MYO1F-018, MYO1F-016
13	chr16	29703339	29703480	142	3	4.04298e-20	-0.165485	Beyond - Hypomethylated	0	2718	SLX1B-SULT1A4; QPRT; SMG1P2; SLX1A; BOLA2
14	chr7	130645353	130646078	726	3	2.6909e-17	-0.181628	Similar to Controls	0	144280	LINC-PINT
15	chr20	31366437	31366486	50	3	1.29158e-16	0.120421	Opposite - Hypomethylated	0	15173	DNMT3B	DNMT3B-004
16	chr11	44642868	44642932	65	3	1.14576e-15	0.14317	Opposite - Hypomethylated	1552	55463
17	chr19	18132275	18133184	910	3	1.37644e-15	-0.10799	Similar to Controls	7363	11434		CTB-52I2.4-002
18	chr13	79968174	79968324	151	3	3.79164e-15	0.196268	Similar to Controls	0	11680	RBM26
19	chr6	34498714	34500043	1330	8	1.53284e-14	-0.109963	Beyond - Hypomethylated	0	0	PACSIN1
20	chr1	27901698	27902739	1042	5	1.47212e-13	0.108383	Opposite - Hypomethylated	0	0	AHDC1
21	chr20	62451032	62451399	368	3	5.66596e-13	-0.12144	Opposite - Hypermethylated	0	9867	ZBTB46
22	chr19	51601823	51602462	640	4	1.13569e-12	0.102472	Opposite - Hypomethylated	0	0	CTU1
23	chr5	66461884	66462988	1105	5	5.83532e-12	0.125995	Opposite - Hypomethylated	0	2288	MAST4
24	chr19	1851750	1851995	246	3	7.41715e-12	0.131797	Similar to Controls	402	0		CTB-31O20.6-001
25	chr11	61049230	61049657	428	5	1.35524e-11	-0.107001	Similar to Controls	0	12094	VWCE
26	chr21	22372069	22373039	971	3	3.05633e-11	0.10243	Opposite - Hypomethylated	0	1486	NCAM2	NCAM2-201, NCAM2-001
27	chr17	47090616	47092272	1657	10	5.50156e-11	0.114922	Opposite - Hypomethylated	0	0	IGF2BP1	IGF2BP1-005, RP11-501C14.6-001
28	chr19	3480363	3480940	578	7	2.85998e-10	-0.133538	Similar to Controls	0	842	SMIM24	C19orf77-001, C19orf77-002, C19orf77-004, C19orf77-003
29	chr7	73157217	73158017	801	4	3.57098e-10	0.119446	Similar to Controls	4026	3500
30	chr9	96080065	96080793	729	3	4.44814e-10	-0.107113	Intermediate between ADNP-2 and controls	0	0	WNK2
31	chr14	54418728	54418880	153	4	1.02234e-09	-0.13876	Similar to Controls	0	0	BMP4	BMP4-007, BMP4-003, BMP4-006, BMP4-008
32	chr15	40571997	40572794	798	5	1.24759e-09	-0.118786	Similar to Controls	850	0		ANKRD63-001
33	chr19	40855329	40855502	174	3	1.56188e-09	-0.108006	Similar to ADNP-2	0	595	PLD3	PLD3-004, PLD3-007, C19orf47-002, PLD3-001, PLD3-003, PLD3-002, C19orf47-007, C19orf47-006, C19orf47-001, PLD3-024, PLD3-023, PLD3-020, PLD3-022, PLD3-018, PLD3-021, PLD3-025, PLD3-019
34	chr1	152079713	152081002	1290	4	2.31496e-09	-0.101969	Opposite - Hypermethylated	0	0	TCHH
35	chr22	50737978	50738890	913	4	2.90821e-09	-0.102516	Opposite - Hypermethylated	0	0	PLXNB2	PLXNB2-012
36	chr17	28667217	28667451	235	3	4.36227e-09	0.114496	Opposite - Hypomethylated	6151	37912
37	chr12	131616937	131617481	545	5	1.47653e-08	0.100737	Opposite - Hypomethylated	0	5716	ADGRD1
38	chr7	2749541	2750071	531	3	3.23961e-08	0.138041	Opposite - Hypomethylated	0	6994	AMZ1
39	chr19	49668729	49669542	814	3	1.31094e-07	0.160119	Opposite - Hypomethylated	0	0	TRPM4	TRPM4-010
40	chr14	104808474	104809218	745	4	1.87937e-07	-0.106074	Beyond - Hypomethylated	161238	7496
41	chr17	46681111	46683120	2010	16	2.28948e-06	-0.129959	Opposite - Hypermethylated	0	2124	HOXB6	HOXB6-002, HOXB6-001, HOXB6-004, HOXB-AS3-003, HOXB-AS3-001, HOXB3-013
42	chr5	139062493	139063375	883	3	3.53353e-06	-0.127918	Similar to Controls	0	1558	CXXC5	CXXC5-012, CXXC5-015, CTB-35F21.1-001
43	chr4	174202697	174203520	824	6	4.0174e-06	-0.123327	Opposite - Hypermethylated	0	51163	GALNT7	GALNT7-007
44	chr10	72973260	72973894	635	3	8.27968e-06	0.108467	Opposite - Hypomethylated	0	0	UNC5B	UNC5B-002, UNC5B-001, AL359832.1-201
45	chr15	89157815	89158396	582	3	1.03526e-05	0.141146	Opposite - Hypomethylated	2649	5980
46	chr17	79265454	79265759	306	3	1.2207e-05	0.108892	Opposite - Hypomethylated	0	2608	SLC38A10
47	chr16	88868839	88868869	31	3	3.80993e-05	0.116013	Opposite - Hypomethylated	1316	911		CDT1-001
48	chr11	61544854	61545348	495	6	5.12062e-05	-0.100271	Beyond - Hypomethylated	0	0	MYRF	MYRF-003, MYRF-007, MYRF-006
49	chr19	49636270	49636594	325	3	7.93952e-05	0.105461	Opposite - Hypomethylated	0	0	PPFIA3
50	chr2	114737311	114737475	165	3	0.000274221	-0.12848	Beyond - Hypomethylated	0	0	LINC01191	AC010982.1-001, AC110769.3-001
51	chr13	113274306	113274535	230	4	0.000471433	-0.104981	Similar to ADNP-2	26822	13380
52	chr6	160241105	160241556	452	5	0.000503238	-0.138784	Similar to ADNP-2	0	19611	PNLDC1
53	chr1	247537159	247537369	211	3	0.000747204	0.123078	Opposite - Hypomethylated	42088	41318
54	chr3	113234789	113235258	470	3	0.00113991	-0.103927	Opposite - Hypermethylated	754	694		SPICE1-001, SPICE1-002, SPICE1-007, SPICE1-005, SPICE1-004
55	chr2	45394833	45395252	420	3	0.00176852	-0.102597	Similar to Controls	6227	617		AC009236.2-001
56	chr22	38610376	38610795	420	3	0.00239842	-0.103622	Similar to Controls	0	0	MAFF	MAFF-002
57	chr15	34516488	34516777	290	4	0.00332511	0.107424	Opposite - Hypomethylated	467	13988		EMC4-003, EMC4-001, EMC4-011, EMC4-005, EMC4-009, EMC4-002, EMC4-010, EMC4-013, EMC4-012, EMC4-007, EMC4-006, EMC4-008

## Sheet: S5-GO-ADNP-1
Table S5- Gene ontology (GO) terms in ADNP-1 (green: FDR<0.01)
Gene Ontology	Term	Ont	Genes in the GO term	Differentially methylated genes	P-value	FDR
GO:0007156	homophilic cell adhesion via plasma membrane adhesion molecules	BP	153	50	2.63574e-08	0.000293845
GO:0098742	cell-cell adhesion via plasma-membrane adhesion molecules	BP	234	61	2.55667e-07	0.00114012
GO:0009812	flavonoid metabolic process	BP	14	10	1.97041e-06	0.00488158
GO:0052696	flavonoid glucuronidation	BP	9	8	3.0238e-06	0.00507737
GO:0099537	trans-synaptic signaling	BP	642	119	8.24719e-06	0.00967829
GO:0099536	synaptic signaling	BP	643	119	8.70289e-06	0.00970242
GO:0007268	chemical synaptic transmission	BP	639	118	9.92745e-06	0.0100615
GO:0098916	anterograde trans-synaptic signaling	BP	639	118	9.92745e-06	0.0100615
GO:0052697	xenobiotic glucuronidation	BP	11	8	1.21206e-05	0.0117502
GO:0050954	sensory perception of mechanical stimulus	BP	157	40	6.42303e-05	0.0415991
GO:0052695	cellular glucuronidation	BP	19	9	6.49787e-05	0.0415991
GO:0007155	cell adhesion	BP	1295	211	7.70632e-05	0.0477299
GO:0006063	uronic acid metabolic process	BP	24	10	8.88134e-05	0.0507762
GO:0019585	glucuronate metabolic process	BP	24	10	8.88134e-05	0.0507762
GO:0022610	biological adhesion	BP	1302	211	0.000104358	0.0554019
GO:0007267	cell-cell signaling	BP	1585	243	0.000140027	0.0678735
GO:0035637	multicellular organismal signaling	BP	192	43	0.000147653	0.0700472
GO:0042391	regulation of membrane potential	BP	419	78	0.000189956	0.0882385
GO:0098655	cation transmembrane transport	BP	790	126	0.000245966	0.106975
GO:0098660	inorganic ion transmembrane transport	BP	775	124	0.000299826	0.126136
GO:0007605	sensory perception of sound	BP	141	35	0.000343313	0.141756
GO:0019228	neuronal action potential	BP	33	12	0.000357664	0.142408
GO:0043269	regulation of ion transport	BP	594	99	0.000476911	0.174323
GO:0007158	neuron cell-cell adhesion	BP	13	8	0.000494857	0.177965
GO:0098609	cell-cell adhesion	BP	748	124	0.000517082	0.183006
GO:0071466	cellular response to xenobiotic stimulus	BP	172	32	0.000571627	0.196086
GO:0051552	flavone metabolic process	BP	6	5	0.000619801	0.198102
GO:0032501	multicellular organismal process	BP	7040	843	0.000648583	0.198102
GO:0050877	nervous system process	BP	1230	151	0.00067954	0.202552
GO:0006501	C-terminal protein lipidation	BP	75	18	0.000803523	0.22751
GO:0048856	anatomical structure development	BP	5555	715	0.000808578	0.22751
GO:0043687	post-translational protein modification	BP	418	65	0.00081629	0.22751
GO:0098662	inorganic cation transmembrane transport	BP	699	111	0.000868636	0.236195
GO:0019226	transmission of nerve impulse	BP	69	18	0.000937916	0.248961
GO:0071709	membrane assembly	BP	24	11	0.00097393	0.255479
GO:0034765	regulation of ion transmembrane transport	BP	425	75	0.00103269	0.267742
GO:0099565	chemical synaptic transmission, postsynaptic	BP	116	29	0.00106781	0.273667
GO:0044057	regulation of system process	BP	513	85	0.00112076	0.283972
GO:0034220	ion transmembrane transport	BP	1052	158	0.00117973	0.284333
GO:0007200	phospholipase C-activating G-protein coupled receptor signaling pathway	BP	105	21	0.00118594	0.284333
GO:0030198	extracellular matrix organization	BP	328	62	0.00125723	0.293749
GO:0018410	C-terminal protein amino acid modification	BP	83	19	0.00127179	0.293749
GO:0060078	regulation of postsynaptic membrane potential	BP	121	30	0.00127792	0.293749
GO:0061146	Peyer's patch morphogenesis	BP	3	3	0.00139201	0.316091
GO:0031644	regulation of neurological system process	BP	69	18	0.00140346	0.316091
GO:0001508	action potential	BP	134	30	0.00155598	0.341818
GO:0007196	adenylate cyclase-inhibiting G-protein coupled glutamate receptor signaling pathway	BP	9	6	0.00156368	0.341818
GO:0050804	modulation of chemical synaptic transmission	BP	325	64	0.00159954	0.342932
GO:0099177	regulation of trans-synaptic signaling	BP	325	64	0.00159954	0.342932
GO:0006936	muscle contraction	BP	343	60	0.00164661	0.349661
GO:1903522	regulation of blood circulation	BP	277	51	0.00169877	0.357334
GO:0071715	icosanoid transport	BP	44	11	0.00178254	0.366943
GO:1901571	fatty acid derivative transport	BP	44	11	0.00178254	0.366943
GO:0060047	heart contraction	BP	263	49	0.00182222	0.366943
GO:0060903	positive regulation of meiosis I	BP	4	3	0.00182673	0.366943
GO:0032502	developmental process	BP	5935	751	0.00189005	0.376272
GO:0050808	synapse organization	BP	283	58	0.00192245	0.377524
GO:0099601	regulation of neurotransmitter receptor activity	BP	44	14	0.0019302	0.377524
GO:0071625	vocalization behavior	BP	15	8	0.00200926	0.38614
GO:0007215	glutamate receptor signaling pathway	BP	80	23	0.0020122	0.38614
GO:0008016	regulation of heart contraction	BP	231	44	0.00219108	0.412313
GO:0007399	nervous system development	BP	2194	335	0.0022383	0.413343
GO:0086010	membrane depolarization during action potential	BP	48	15	0.00224311	0.413343
GO:0034762	regulation of transmembrane transport	BP	506	84	0.00226288	0.413569
GO:0007207	phospholipase C-activating G-protein coupled acetylcholine receptor signaling pathway	BP	6	4	0.00228858	0.414865
GO:0003015	heart process	BP	266	49	0.00252957	0.451215
GO:0086001	cardiac muscle cell action potential	BP	67	18	0.00265559	0.469935
GO:0044091	membrane biogenesis	BP	29	11	0.00276553	0.481743
GO:0006812	cation transport	BP	1053	152	0.00292063	0.504817
GO:0007286	spermatid development	BP	136	24	0.00299039	0.512898
GO:0006811	ion transport	BP	1520	210	0.00326445	0.54319
GO:0098815	modulation of excitatory postsynaptic potential	BP	36	13	0.00330088	0.545183
GO:0031641	regulation of myelination	BP	35	12	0.00336015	0.54687
GO:0060079	excitatory postsynaptic potential	BP	102	25	0.00345646	0.549987
GO:0099566	regulation of postsynaptic cytosolic calcium ion concentration	BP	3	3	0.00353481	0.549987
GO:0090210	regulation of establishment of blood-brain barrier	BP	3	3	0.00355197	0.549987
GO:0051965	positive regulation of synapse assembly	BP	59	17	0.00358551	0.551353
GO:0010701	positive regulation of norepinephrine secretion	BP	4	3	0.00363771	0.555547
GO:0001941	postsynaptic membrane organization	BP	33	11	0.00367095	0.556811
GO:0007275	multicellular organism development	BP	5093	652	0.00370404	0.558034
GO:0016339	calcium-dependent cell-cell adhesion via plasma membrane cell adhesion molecules	BP	47	13	0.00379577	0.564228
GO:0009410	response to xenobiotic stimulus	BP	273	44	0.00385243	0.568858
GO:0003008	system process	BP	1961	237	0.00405362	0.586906
GO:0086005	ventricular cardiac muscle cell action potential	BP	34	11	0.00442789	0.633868
GO:0046717	acid secretion	BP	114	23	0.00446326	0.633868
GO:0097104	postsynaptic membrane assembly	BP	8	5	0.00463702	0.650261
GO:0003012	muscle system process	BP	438	71	0.00473382	0.659687
GO:0048515	spermatid differentiation	BP	141	24	0.00540536	0.721696
GO:0032304	negative regulation of icosanoid secretion	BP	2	2	0.00554635	0.729612
GO:0009698	phenylpropanoid metabolic process	BP	8	4	0.00563444	0.730413
GO:0009804	coumarin metabolic process	BP	8	4	0.00563444	0.730413
GO:2001257	regulation of cation channel activity	BP	153	30	0.00572557	0.733695
GO:0097116	gephyrin clustering involved in postsynaptic density assembly	BP	3	3	0.00591232	0.753297
GO:2000824	negative regulation of androgen receptor activity	BP	2	2	0.00599072	0.75895
GO:0043062	extracellular structure organization	BP	382	65	0.00618901	0.77964
GO:0018243	protein O-linked glycosylation via threonine	BP	20	8	0.00633591	0.788959
GO:0006805	xenobiotic metabolic process	BP	119	20	0.00659542	0.802641
GO:0086002	cardiac muscle cell action potential involved in contraction	BP	51	14	0.00661585	0.802641
GO:0050974	detection of mechanical stimulus involved in sensory perception	BP	25	8	0.00670125	0.802641
GO:0048747	muscle fiber development	BP	56	14	0.00679933	0.802641
GO:0007308	oocyte construction	BP	2	2	0.00695399	0.802641
GO:0007309	oocyte axis specification	BP	2	2	0.00695399	0.802641
GO:0007314	oocyte anterior/posterior axis specification	BP	2	2	0.00695399	0.802641
GO:0007315	pole plasm assembly	BP	2	2	0.00695399	0.802641
GO:0008358	maternal determination of anterior/posterior axis, embryo	BP	2	2	0.00695399	0.802641
GO:0030719	P granule organization	BP	2	2	0.00695399	0.802641
GO:0086003	cardiac muscle cell contraction	BP	61	16	0.00700221	0.802641
GO:0035418	protein localization to synapse	BP	35	12	0.00705262	0.802641
GO:0048731	system development	BP	4539	586	0.00705473	0.802641
GO:0071321	cellular response to cGMP	BP	6	4	0.00716657	0.807036
GO:0043113	receptor clustering	BP	48	14	0.00725746	0.813164
GO:0007216	G-protein coupled glutamate receptor signaling pathway	BP	15	7	0.00740728	0.825801
GO:0007416	synapse assembly	BP	143	31	0.00754	0.832948
GO:0018242	protein O-linked glycosylation via serine	BP	21	8	0.0075461	0.832948
GO:0032309	icosanoid secretion	BP	41	9	0.00796147	0.867583
GO:0031643	positive regulation of myelination	BP	13	6	0.00811684	0.867583
GO:1904062	regulation of cation transmembrane transport	BP	287	50	0.00814055	0.867583
GO:1904398	positive regulation of neuromuscular junction development	BP	4	3	0.00817116	0.867583
GO:0007188	adenylate cyclase-modulating G-protein coupled receptor signaling pathway	BP	194	33	0.00832061	0.875116
GO:0007187	G-protein coupled receptor signaling pathway, coupled to cyclic nucleotide second messenger	BP	228	36	0.00836035	0.875167
GO:0002363	alpha-beta T cell lineage commitment	BP	17	6	0.0084445	0.879418
GO:0015672	monovalent inorganic cation transport	BP	496	75	0.00850728	0.879418
GO:0060083	smooth muscle contraction involved in micturition	BP	3	3	0.00851927	0.879418
GO:0038092	nodal signaling pathway	BP	14	5	0.00857392	0.88098
GO:0002027	regulation of heart rate	BP	94	20	0.0086684	0.886602
GO:0048265	response to pain	BP	28	9	0.00897432	0.9137
GO:0014904	myotube cell development	BP	35	10	0.00919262	0.923279
GO:0001754	eye photoreceptor cell differentiation	BP	43	11	0.00954081	0.945473
GO:0006941	striated muscle contraction	BP	166	31	0.00966549	0.951764
GO:0007281	germ cell development	BP	236	37	0.00973235	0.951764
GO:2001226	negative regulation of chloride transport	BP	2	2	0.00988189	0.962168

## Sheet: S6-GO-ADNP-2
Table S6- Gene ontology (GO) terms in ADNP-2
Gene Ontology	Term	Ont	Genes in the GO term	Differentially methylated genes	P-value	FDR
GO:0030198	extracellular matrix organization	BP	328	29	0.000445558	1
GO:0021578	hindbrain maturation	BP	6	3	0.00128141	1
GO:0021626	central nervous system maturation	BP	6	3	0.00128141	1
GO:0043062	extracellular structure organization	BP	382	30	0.00140686	1
GO:0030220	platelet formation	BP	18	5	0.00144677	1
GO:0036344	platelet morphogenesis	BP	18	5	0.00144677	1
GO:0003128	heart field specification	BP	11	4	0.00165589	1
GO:2001257	regulation of cation channel activity	BP	153	15	0.00200013	1
GO:0033273	response to vitamin	BP	86	10	0.0020466	1
GO:1901385	regulation of voltage-gated calcium channel activity	BP	36	6	0.00209245	1
GO:1903775	regulation of DNA double-strand break processing	BP	2	2	0.00216467	1
GO:0043457	regulation of cellular respiration	BP	23	5	0.0023284	1
GO:0001956	positive regulation of neurotransmitter secretion	BP	13	4	0.00266015	1
GO:1904062	regulation of cation transmembrane transport	BP	287	23	0.00297984	1
GO:0061577	calcium ion transmembrane transport via high voltage-gated calcium channel	BP	14	4	0.00299823	1
GO:1905671	regulation of lysosome organization	BP	3	2	0.00300518	1
GO:0060914	heart formation	BP	24	5	0.00366817	1
GO:1900223	positive regulation of amyloid-beta clearance	BP	6	3	0.00368286	1
GO:0032409	regulation of transporter activity	BP	242	20	0.00388198	1
GO:1901856	negative regulation of cellular respiration	BP	2	2	0.00399035	1
GO:0022898	regulation of transmembrane transporter activity	BP	227	19	0.00423779	1
GO:1905165	regulation of lysosomal protein catabolic process	BP	7	3	0.00427137	1
GO:1903169	regulation of calcium ion transmembrane transport	BP	139	13	0.00430669	1
GO:1902956	regulation of mitochondrial electron transport, NADH to ubiquinone	BP	3	2	0.00470872	1
GO:0072526	pyridine-containing compound catabolic process	BP	6	2	0.00512125	1
GO:0086012	membrane depolarization during cardiac muscle cell action potential	BP	23	5	0.00535962	1
GO:0021590	cerebellum maturation	BP	3	2	0.00567451	1
GO:0021699	cerebellar cortex maturation	BP	3	2	0.00567451	1
GO:0034765	regulation of ion transmembrane transport	BP	425	30	0.00574689	1
GO:0042391	regulation of membrane potential	BP	419	30	0.00581953	1
GO:0010040	response to iron(II) ion	BP	4	2	0.00604554	1
GO:0033189	response to vitamin A	BP	17	4	0.00606309	1
GO:0051315	attachment of mitotic spindle microtubules to kinetochore	BP	13	3	0.00621595	1
GO:0097340	inhibition of cysteine-type endopeptidase activity	BP	14	3	0.00633745	1
GO:0097341	zymogen inhibition	BP	14	3	0.00633745	1
GO:1902412	regulation of mitotic cytokinesis	BP	4	2	0.00645779	1
GO:2001268	negative regulation of cysteine-type endopeptidase activity involved in apoptotic signaling pathway	BP	5	2	0.00694309	1
GO:0030100	regulation of endocytosis	BP	222	18	0.00695955	1
GO:1905146	lysosomal protein catabolic process	BP	9	3	0.00697626	1
GO:0042053	regulation of dopamine metabolic process	BP	17	4	0.00700865	1
GO:0042069	regulation of catecholamine metabolic process	BP	17	4	0.00700865	1
GO:0010644	cell communication by electrical coupling	BP	28	5	0.00703467	1
GO:0032412	regulation of ion transmembrane transporter activity	BP	221	18	0.00721233	1
GO:0045807	positive regulation of endocytosis	BP	127	12	0.00764611	1
GO:1904350	regulation of protein catabolic process in the vacuole	BP	8	3	0.00770479	1
GO:0045914	negative regulation of catecholamine metabolic process	BP	3	2	0.00785938	1
GO:0045963	negative regulation of dopamine metabolic process	BP	3	2	0.00785938	1
GO:1902166	negative regulation of intrinsic apoptotic signaling pathway in response to DNA damage by p53 class mediator	BP	12	3	0.00793454	1
GO:1901019	regulation of calcium ion transmembrane transporter activity	BP	85	9	0.00835834	1
GO:0071733	transcriptional activation by promoter-enhancer looping	BP	3	2	0.00864796	1
GO:0090202	gene looping	BP	3	2	0.00864796	1
GO:0090579	dsDNA loop formation	BP	3	2	0.00864796	1
GO:0032355	response to estradiol	BP	124	11	0.00907375	1
GO:0003139	secondary heart field specification	BP	9	3	0.00938563	1
GO:2000823	regulation of androgen receptor activity	BP	5	2	0.00962299	1
GO:0060912	cardiac cell fate specification	BP	3	2	0.00968213	1
GO:0046448	tropane alkaloid metabolic process	BP	1	1	0.00983534	1
GO:0050783	cocaine metabolic process	BP	1	1	0.00983534	1
GO:0033591	response to L-ascorbic acid	BP	5	2	0.00985508	1

## Sheet: S7-GO-Combined
Table S7- Gene ontology (GO) terms in ADNP-1 and ADNP-2 (green: FDR<0.01)
Gene Ontology	Term	Ont	Genes in the GO term	Differentially methylated genes	P-value	FDR
GO:0099537	trans-synaptic signaling	BP	642	140	2.8017e-07	0.00091077
GO:0099536	synaptic signaling	BP	643	140	2.99459e-07	0.00091077
GO:0007268	chemical synaptic transmission	BP	639	139	3.10488e-07	0.00091077
GO:0098916	anterograde trans-synaptic signaling	BP	639	139	3.10488e-07	0.00091077
GO:0098742	cell-cell adhesion via plasma-membrane adhesion molecules	BP	234	67	3.90311e-07	0.00091077
GO:0007156	homophilic cell adhesion via plasma membrane adhesion molecules	BP	153	52	4.05441e-07	0.00091077
GO:0042391	regulation of membrane potential	BP	419	96	2.61508e-06	0.00342991
GO:0009812	flavonoid metabolic process	BP	14	10	7.88048e-06	0.00798687
GO:0052696	flavonoid glucuronidation	BP	9	8	9.54303e-06	0.00821667
GO:0035637	multicellular organismal signaling	BP	192	51	1.83766e-05	0.0139087
GO:0098655	cation transmembrane transport	BP	790	149	3.1892e-05	0.0215484
GO:0098660	inorganic ion transmembrane transport	BP	775	147	3.60111e-05	0.0235533
GO:0052697	xenobiotic glucuronidation	BP	11	8	3.69721e-05	0.0235533
GO:0007267	cell-cell signaling	BP	1585	283	3.91331e-05	0.0242375
GO:0034765	regulation of ion transmembrane transport	BP	425	91	6.27766e-05	0.0358905
GO:0007155	cell adhesion	BP	1295	241	7.55495e-05	0.041086
GO:0019228	neuronal action potential	BP	33	14	8.90609e-05	0.0451724
GO:0050804	modulation of chemical synaptic transmission	BP	325	78	9.99668e-05	0.045489
GO:0099177	regulation of trans-synaptic signaling	BP	325	78	9.99668e-05	0.045489
GO:0022610	biological adhesion	BP	1302	241	0.000105575	0.0470801
GO:0043269	regulation of ion transport	BP	594	116	0.000118983	0.0516905
GO:0098662	inorganic cation transmembrane transport	BP	699	132	0.00012055	0.0516905
GO:0007158	neuron cell-cell adhesion	BP	13	9	0.00017759	0.071995
GO:0030198	extracellular matrix organization	BP	328	74	0.000182122	0.0723482
GO:0050808	synapse organization	BP	283	70	0.000184951	0.0723482
GO:0050954	sensory perception of mechanical stimulus	BP	157	43	0.000197707	0.0755945
GO:0052695	cellular glucuronidation	BP	19	9	0.000200404	0.0755945
GO:0034220	ion transmembrane transport	BP	1052	187	0.000203421	0.0755945
GO:0006501	C-terminal protein lipidation	BP	75	21	0.000247181	0.0888934
GO:0034762	regulation of transmembrane transport	BP	506	101	0.000257333	0.0902052
GO:0001508	action potential	BP	134	36	0.00025892	0.0902052
GO:0007200	phospholipase C-activating G-protein coupled receptor signaling pathway	BP	105	25	0.000278557	0.0955536
GO:0006063	uronic acid metabolic process	BP	24	10	0.000305306	0.101603
GO:0019585	glucuronate metabolic process	BP	24	10	0.000305306	0.101603
GO:0019226	transmission of nerve impulse	BP	69	21	0.000315847	0.103565
GO:0098609	cell-cell adhesion	BP	748	142	0.000391474	0.122939
GO:0018410	C-terminal protein amino acid modification	BP	83	22	0.000508387	0.149346
GO:1904062	regulation of cation transmembrane transport	BP	287	62	0.000640737	0.175012
GO:0099565	chemical synaptic transmission, postsynaptic	BP	116	33	0.000643505	0.175012
GO:0007605	sensory perception of sound	BP	141	38	0.000705762	0.185822
GO:0032501	multicellular organismal process	BP	7040	977	0.000708387	0.185822
GO:0071709	membrane assembly	BP	24	12	0.000818025	0.20965
GO:0006812	cation transport	BP	1053	179	0.00085805	0.217295
GO:0060078	regulation of postsynaptic membrane potential	BP	121	34	0.000873459	0.217295
GO:0050877	nervous system process	BP	1230	171	0.000981262	0.237817
GO:0071466	cellular response to xenobiotic stimulus	BP	172	35	0.00102519	0.245791
GO:0051552	flavone metabolic process	BP	6	5	0.00123045	0.277068
GO:0022898	regulation of transmembrane transporter activity	BP	227	50	0.00124263	0.277068
GO:0086010	membrane depolarization during action potential	BP	48	17	0.00129442	0.283139
GO:0007399	nervous system development	BP	2194	389	0.00129591	0.283139
GO:2001257	regulation of cation channel activity	BP	153	36	0.0013577	0.291084
GO:0098815	modulation of excitatory postsynaptic potential	BP	36	15	0.00137604	0.292206
GO:1903522	regulation of blood circulation	BP	277	58	0.00142139	0.298988
GO:0044057	regulation of system process	BP	513	96	0.00145476	0.303148
GO:0060079	excitatory postsynaptic potential	BP	102	29	0.00155357	0.32074
GO:0006811	ion transport	BP	1520	245	0.0016376	0.325023
GO:0048856	anatomical structure development	BP	5555	824	0.00166178	0.325023
GO:0008016	regulation of heart contraction	BP	231	50	0.00181163	0.346618
GO:0043062	extracellular structure organization	BP	382	77	0.00181883	0.346618
GO:0060047	heart contraction	BP	263	55	0.00219659	0.400401
GO:0032412	regulation of ion transmembrane transporter activity	BP	221	48	0.00222568	0.400401
GO:0061146	Peyer's patch morphogenesis	BP	3	3	0.00222674	0.400401
GO:0086001	cardiac muscle cell action potential	BP	67	20	0.00246328	0.435902
GO:0006936	muscle contraction	BP	343	67	0.00260862	0.450887
GO:0042573	retinoic acid metabolic process	BP	24	9	0.00266419	0.453952
GO:0032502	developmental process	BP	5935	869	0.00266707	0.453952
GO:0044091	membrane biogenesis	BP	29	12	0.00271599	0.455327
GO:0032409	regulation of transporter activity	BP	242	51	0.00286559	0.476821
GO:0035418	protein localization to synapse	BP	35	14	0.0029321	0.484274
GO:0060903	positive regulation of meiosis I	BP	4	3	0.00303216	0.49555
GO:0007215	glutamate receptor signaling pathway	BP	80	25	0.00304482	0.49555
GO:0003015	heart process	BP	266	55	0.00310067	0.500983
GO:0031644	regulation of neurological system process	BP	69	19	0.00320325	0.513834
GO:0007196	adenylate cyclase-inhibiting G-protein coupled glutamate receptor signaling pathway	BP	9	6	0.00344352	0.547143
GO:0030001	metal ion transport	BP	831	143	0.00352662	0.553754
GO:0007416	synapse assembly	BP	143	36	0.00371289	0.574904
GO:0046717	acid secretion	BP	114	26	0.00383755	0.586068
GO:0031641	regulation of myelination	BP	35	13	0.00393204	0.592382
GO:0086002	cardiac muscle cell action potential involved in contraction	BP	51	16	0.00397679	0.595104
GO:0007213	G-protein coupled acetylcholine receptor signaling pathway	BP	17	8	0.00407085	0.603261
GO:0018243	protein O-linked glycosylation via threonine	BP	20	9	0.00411247	0.603261
GO:0007207	phospholipase C-activating G-protein coupled acetylcholine receptor signaling pathway	BP	6	4	0.00417209	0.608007
GO:0007610	behavior	BP	562	105	0.00426413	0.616053
GO:0042157	lipoprotein metabolic process	BP	190	35	0.00428256	0.616053
GO:0006805	xenobiotic metabolic process	BP	119	23	0.00432914	0.616223
GO:0048747	muscle fiber development	BP	56	16	0.00433901	0.616223
GO:0007626	locomotory behavior	BP	187	43	0.00444445	0.627202
GO:2000463	positive regulation of excitatory postsynaptic potential	BP	24	11	0.00457588	0.638245
GO:0086005	ventricular cardiac muscle cell action potential	BP	34	12	0.00459375	0.638245
GO:0045914	negative regulation of catecholamine metabolic process	BP	3	3	0.00464059	0.638245
GO:0045963	negative regulation of dopamine metabolic process	BP	3	3	0.00464059	0.638245
GO:0043687	post-translational protein modification	BP	418	70	0.00469343	0.638245
GO:0051899	membrane depolarization	BP	99	25	0.00469569	0.638245
GO:0042158	lipoprotein biosynthetic process	BP	156	30	0.00472308	0.638245
GO:0071625	vocalization behavior	BP	15	8	0.00502177	0.670587
GO:0018242	protein O-linked glycosylation via serine	BP	21	9	0.00505263	0.670587
GO:0055085	transmembrane transport	BP	1466	229	0.00512868	0.672875
GO:0061337	cardiac conduction	BP	137	33	0.00514413	0.672875
GO:0016339	calcium-dependent cell-cell adhesion via plasma membrane cell adhesion molecules	BP	47	14	0.00521807	0.676437
GO:0072657	protein localization to membrane	BP	527	96	0.00526606	0.678713
GO:0090210	regulation of establishment of blood-brain barrier	BP	3	3	0.00547859	0.700456
GO:0086003	cardiac muscle cell contraction	BP	61	18	0.00549965	0.700456
GO:0048537	mucosal-associated lymphoid tissue development	BP	7	4	0.0056015	0.700456
GO:0048541	Peyer's patch development	BP	7	4	0.0056015	0.700456
GO:0007188	adenylate cyclase-modulating G-protein coupled receptor signaling pathway	BP	194	38	0.00562083	0.700456
GO:0099566	regulation of postsynaptic cytosolic calcium ion concentration	BP	3	3	0.00565467	0.700456
GO:0015672	monovalent inorganic cation transport	BP	496	87	0.00571619	0.702297
GO:0051963	regulation of synapse assembly	BP	80	23	0.005822	0.702297
GO:0098869	cellular oxidant detoxification	BP	92	19	0.00584984	0.702297
GO:0009410	response to xenobiotic stimulus	BP	273	49	0.00592152	0.702297
GO:0010701	positive regulation of norepinephrine secretion	BP	4	3	0.00596795	0.702297
GO:0071715	icosanoid transport	BP	44	11	0.00599604	0.702297
GO:1901571	fatty acid derivative transport	BP	44	11	0.00599604	0.702297
GO:0006779	porphyrin-containing compound biosynthetic process	BP	23	7	0.006016	0.702297
GO:0006497	protein lipidation	BP	151	29	0.00619793	0.703979
GO:0095500	acetylcholine receptor signaling pathway	BP	23	9	0.00631457	0.703979
GO:1903831	signal transduction involved in cellular response to ammonium ion	BP	23	9	0.00631457	0.703979
GO:1905144	response to acetylcholine	BP	23	9	0.00631457	0.703979
GO:1905145	cellular response to acetylcholine	BP	23	9	0.00631457	0.703979
GO:0007275	multicellular organism development	BP	5093	752	0.00644778	0.711714
GO:0003008	system process	BP	1961	270	0.00666063	0.731586
GO:0006801	superoxide metabolic process	BP	59	15	0.0067175	0.734217
GO:0006778	porphyrin-containing compound metabolic process	BP	35	9	0.00688985	0.744783
GO:0016119	carotene metabolic process	BP	2	2	0.00710199	0.746088
GO:0051965	positive regulation of synapse assembly	BP	59	18	0.00712765	0.746088
GO:0007197	adenylate cyclase-inhibiting G-protein coupled acetylcholine receptor signaling pathway	BP	6	4	0.00718551	0.746088
GO:0007187	G-protein coupled receptor signaling pathway, coupled to cyclic nucleotide second messenger	BP	228	41	0.00730233	0.750323
GO:0032304	negative regulation of icosanoid secretion	BP	2	2	0.00757031	0.767706
GO:0098754	detoxification	BP	114	21	0.0075748	0.767706
GO:0033239	negative regulation of cellular amine metabolic process	BP	6	4	0.00768846	0.773236
GO:0099601	regulation of neurotransmitter receptor activity	BP	44	14	0.00786596	0.78649
GO:1990748	cellular detoxification	BP	96	19	0.00799967	0.796289
GO:0048677	axon extension involved in regeneration	BP	3	3	0.00844029	0.82408
GO:0070588	calcium ion transmembrane transport	BP	295	59	0.00846367	0.82408
GO:1904048	regulation of spontaneous neurotransmitter secretion	BP	3	3	0.00850477	0.824337
GO:2000824	negative regulation of androgen receptor activity	BP	2	2	0.00857883	0.824337
GO:0001956	positive regulation of neurotransmitter secretion	BP	13	6	0.00865616	0.824337
GO:0097104	postsynaptic membrane assembly	BP	8	5	0.00868813	0.824337
GO:0035725	sodium ion transmembrane transport	BP	140	32	0.00877247	0.828813
GO:0097116	gephyrin clustering involved in postsynaptic density assembly	BP	3	3	0.00899288	0.846051
GO:0086048	membrane depolarization during bundle of His cell action potential	BP	3	3	0.0092425	0.86226
GO:0086012	membrane depolarization during cardiac muscle cell action potential	BP	23	9	0.00950611	0.870906
GO:0009698	phenylpropanoid metabolic process	BP	8	4	0.00954984	0.870906
GO:0009804	coumarin metabolic process	BP	8	4	0.00954984	0.870906
GO:0048731	system development	BP	4539	677	0.00956609	0.870906
GO:0006941	striated muscle contraction	BP	166	35	0.00956953	0.870906
GO:0097531	mast cell migration	BP	12	5	0.00968489	0.877821
GO:0043046	DNA methylation involved in gamete generation	BP	20	7	0.00974227	0.879447

## Sheet: S8-ADNP-1 paths
Table S8- Pathways enriched in ADNP-1 epi-signature
Pathway	ID	Description	Gene ratio in the epi-signature	Background gene ratio in the EPIC array	P-value	FDR	Genes
R-HSA-112316	R-HSA-112316	Neuronal System	74/1065	366/10311	7.79041e-09	8.82367e-06	GABRR2/KCNJ1/AP2A2/RPS6KA1/ADCY2/GRIK1/GNG4/GRIK4/STXBP1/PANX1/SLC17A7/NRXN3/GABRG3/DLGAP4/RPS6KA2/KCNN3/DLGAP1/CACNA2D2/KCNJ11/KCNAB1/NCALD/NTRK3/CACNA1B/GABRB3/COMT/DLG2/GNAI2/RASGRF2/CHRNA6/DLG4/KCNMA1/KCNA1/GNG7/STX1A/SYN3/AP2S1/KCNJ15/GRIA1/KCNH4/KCNQ1/ADCY9/SHANK2/NRXN1/HCN2/GABBR2/PTPRD/KCNJ6/GABRA2/NRXN2/GRIP2/RASGRF1/KCNQ4/EPB41L1/DLGAP2/CACNA2D3/GRM5/NLGN1/CPLX1/GRM1/LRRC4B/KCNH2/KCNMB3…
R-HSA-5173105	R-HSA-5173105	O-linked glycosylation	28/1065	108/10311	3.07154e-06	0.00173946	MUC1/ADAMTSL5/GALNT6/ADAMTS12/GALNT9/SEMA5A/ADAMTS7/B4GAT1/B3GNT6/GALNTL6/ST6GALNAC3/GALNT11/LARGE1/GALNT14/ADAMTSL2/ADAMTS15/ADAMTS17/GALNT18/ST3GAL4/ADAMTS2/ADAMTSL3/GALNT8/THBS2/ADAMTS16/ADAMTS9/GALNT17/ADAMTS13/ADAMTS14
R-HSA-5083635	R-HSA-5083635	Defective B3GALTL causes Peters-plus syndrome (PpS)	14/1065	37/10311	8.99435e-06	0.00243485	ADAMTSL5/ADAMTS12/SEMA5A/ADAMTS7/ADAMTSL2/ADAMTS15/ADAMTS17/ADAMTS2/ADAMTSL3/THBS2/ADAMTS16/ADAMTS9/ADAMTS13/ADAMTS14
R-HSA-419037	R-HSA-419037	NCAM1 interactions	15/1065	42/10311	9.8602e-06	0.00243485	COL5A3/ARTN/CACNA1I/ST8SIA2/CACNA1C/CACNA1G/COL9A1/AGRN/COL5A1/COL4A1/COL4A4/COL4A2/GFRA4/COL9A2/GDNF
R-HSA-375165	R-HSA-375165	NCAM signaling for neurite out-growth	19/1065	63/10311	1.15038e-05	0.00243485	COL5A3/ARTN/FYN/PTPRA/CACNA1I/ST8SIA2/SPTBN1/CACNA1C/CACNA1G/COL9A1/AGRN/COL5A1/COL4A1/COL4A4/COL4A2/GFRA4/COL9A2/PTK2/GDNF
R-HSA-5173214	R-HSA-5173214	O-glycosylation of TSR domain-containing proteins	14/1065	38/10311	1.28984e-05	0.00243485	ADAMTSL5/ADAMTS12/SEMA5A/ADAMTS7/ADAMTSL2/ADAMTS15/ADAMTS17/ADAMTS2/ADAMTSL3/THBS2/ADAMTS16/ADAMTS9/ADAMTS13/ADAMTS14
R-HSA-1474244	R-HSA-1474244	Extracellular matrix organization	54/1065	296/10311	2.07469e-05	0.00295993	COL5A3/LTBP2/LTBP3/DST/FBLN1/P3H1/LOXL4/SH3PXD2A/ITGA5/FBLN5/MATN4/PXDN/CAPN5/ITGA8/ITGB7/LTBP1/ITGB4/LAMA3/LAMA4/LAMB2/LAMC1/TLL2/SCUBE1/CAPN9/CD47/ADAMTS2/NRXN1/COL9A1/AGRN/NID2/COL8A2/TNN/COL22A1/COL5A1/COL4A1/LOXL1/COL4A4/ADAMTS16/ADAMTS9/COL4A2/ITGB6/COL23A1/LAMA1/MADCAM1/CAPN15/PCOLCE2/COL27A1/COL9A2/ADAMTS14/COL28A1/PDGFA/TTR/ADAM12/PRKCA
R-HSA-1474290	R-HSA-1474290	Collagen formation	23/1065	89/10311	2.4325e-05	0.00295993	COL5A3/DST/P3H1/LOXL4/PXDN/ITGB4/LAMA3/TLL2/ADAMTS2/COL9A1/COL8A2/COL22A1/COL5A1/COL4A1/LOXL1/COL4A4/COL4A2/COL23A1/PCOLCE2/COL27A1/COL9A2/ADAMTS14/COL28A1
R-HSA-373752	R-HSA-373752	Netrin-1 signaling	16/1065	50/10311	2.47006e-05	0.00295993	PITPNA/SLIT1/SLIT3/FYN/DSCAM/MAPK13/NTN1/TRIO/ABLIM3/DSCAML1/RGMA/PAK1/ABLIM2/PTK2/DCC/AGAP2
R-HSA-397014	R-HSA-397014	Muscle contraction	41/1065	206/10311	2.61332e-05	0.00295993	CACNG7/SORBS3/CACNA2D2/KCNJ11/KCNIP1/CACNA1C/KCNIP2/TBX5/GATA4/PXN/SCN5A/RYR3/ACTG2/SCN2A/SCN1A/MYBPC1/ATP2B2/ATP2B4/FXYD1/FXYD7/NOS1/DYSF/KCNQ1/HIPK2/KCNK15/KCNE1/ANXA2/ITPR3/RYR1/ACTA2/RYR2/PAK1/DMPK/CACNA2D3/KCNH2/TNNT1/FGF12/TPM1/PRKACA/KCND3/MYH11
R-HSA-6794361	R-HSA-6794361	Neurexins and neuroligins	17/1065	57/10311	3.87292e-05	0.00392632	STXBP1/NRXN3/DLGAP4/DLGAP1/DLG2/DLG4/STX1A/SHANK2/NRXN1/NRXN2/EPB41L1/DLGAP2/GRM5/NLGN1/GRM1/NLGN2/APBA1
R-HSA-112315	R-HSA-112315	Transmission across Chemical Synapses	43/1065	224/10311	4.15986e-05	0.00392632	GABRR2/AP2A2/RPS6KA1/ADCY2/GRIK1/GNG4/GRIK4/STXBP1/SLC17A7/GABRG3/RPS6KA2/CACNA2D2/NCALD/CACNA1B/GABRB3/COMT/GNAI2/RASGRF2/CHRNA6/DLG4/GNG7/STX1A/SYN3/AP2S1/KCNJ15/GRIA1/ADCY9/GABBR2/KCNJ6/GABRA2/GRIP2/RASGRF1/EPB41L1/CACNA2D3/CPLX1/GNG12/CACNA1A/SLC1A7/CHRNE/APBA1/GNG11/PRKACA/PRKCA
R-HSA-5576891	R-HSA-5576891	Cardiac conduction	30/1065	141/10311	8.78354e-05	0.00765271	CACNG7/CACNA2D2/KCNJ11/KCNIP1/CACNA1C/KCNIP2/TBX5/GATA4/SCN5A/RYR3/SCN2A/SCN1A/ATP2B2/ATP2B4/FXYD1/FXYD7/NOS1/KCNQ1/HIPK2/KCNK15/KCNE1/ITPR3/RYR1/RYR2/DMPK/CACNA2D3/KCNH2/FGF12/PRKACA/KCND3
R-HSA-422356	R-HSA-422356	Regulation of insulin secretion	20/1065	79/10311	0.000110778	0.00896218	GNA14/GNG4/STXBP1/CACNA2D2/KCNJ11/RAPGEF4/CACNA1C/GNAI2/CHRM3/GNG7/STX1A/GNAS/GNA15/GNAQ/ITPR3/GNG12/CACNA1A/GNG11/PRKACA/PRKCA

## Sheet: S9-Combined paths
Table S9- Pathways enriched in ADNP-1 and ADNP-2 epi-signatures
Pathway	ID	Description	Gene ratio in the epi-signature	Background gene ratio in the EPIC array	P-value	FDR	Genes
R-HSA-112316	R-HSA-112316	Neuronal System	85/1247	366/10311	1.09582e-09	1.28154e-06	GABRR2/KCNJ1/AP2A2/RPS6KA1/ADCY2/GRIK1/GNG4/GRIK4/STXBP1/PANX1/SLC17A7/NRXN3/GABRG3/DLGAP4/RPS6KA2/KCNN3/DLGAP1/CACNA2D2/KCNJ11/KCNAB1/NCALD/NTRK3/CACNA1B/GABRB3/COMT/DLG2/GNAI2/RASGRF2/CHRNA6/DLG4/KCNMA1/KCNA1/GNG7/STX1A/SYN3/AP2S1/KCNJ15/GRIA1/KCNH4/KCNQ1/ADCY9/SHANK2/NRXN1/HCN2/GABBR2/PTPRD/KCNJ6/GABRA2/NRXN2/GRIP2/RASGRF1/KCNQ4/EPB41L1/DLGAP2/CACNA2D3/GRM5/NLGN1/CPLX1/GRM1/LRRC4B/KCNH2/KCNMB3…
R-HSA-419037	R-HSA-419037	NCAM1 interactions	18/1247	42/10311	5.50861e-07	0.000313629	COL5A3/ARTN/CACNA1I/ST8SIA2/CACNA1C/CACNA1G/COL9A1/AGRN/COL5A1/COL4A1/COL4A4/COL4A2/GFRA4/COL9A2/GDNF/CACNB3/CACNB1/CACNB4
R-HSA-5173105	R-HSA-5173105	O-linked glycosylation	32/1247	108/10311	8.04539e-07	0.000313629	MUC1/ADAMTSL5/GALNT6/ADAMTS12/GALNT9/SEMA5A/ADAMTS7/B4GAT1/B3GNT6/GALNTL6/ST6GALNAC3/GALNT11/LARGE1/GALNT14/ADAMTSL2/ADAMTS15/ADAMTS17/GALNT18/ST3GAL4/ADAMTS2/ADAMTSL3/GALNT8/THBS2/ADAMTS16/ADAMTS9/GALNT17/ADAMTS13/ADAMTS14/POMT2/SEMA5B/GALNT7/GALNT15
[truncated: 12 more rows]

## Sheet: S10-Pr intrc ADNP-1
Table S10- EpiMods of DNA methylation protein-protein interactions in ADNP-1
Symbol(Seed)	Size	Modularity index	P-value	Genes
[truncated: 257 more rows]

[truncated: 3 more sheets: S11-Pr intrc ADNP-2, S12-SVM, S13-Blood cells]
